# Supplementary material for: High impact health service interventions for attainment of UHC in Africa: A systematic review
Source: PLOS Glob Public Health. 2022 Sep 23;2(9):e0000945. doi: 10.1371/journal.pgph.0000945 (PMC10021619; doi:10.1371/journal.pgph.0000945)
Supplement: S1 Data — (XLSX) [file pgph.0000945.s002.xlsx]

## Sheet: Maternal disorders
	Maternal disorders	Africa DALY	%	Global DaLYs	Africa contribution
1	Maternal hemorrhage	1.09447e+06	9.48932	3.08786e+06	35.4445
2	Maternal abortion and miscarriage	783236	6.79082	1.13004e+06	69.3106
3	Maternal hypertensive disorders	712796	6.18009	1.82386e+06	39.0817
4	Maternal sepsis and other maternal infections	633631	5.49371	1.06467e+06	59.5143
5	Maternal obstructed labor and uterine rupture	504552	4.37457	999541	50.4784
	Subtotal	3.72869e+06	32.3285	8.10597e+06	45.9993
	Total	1.15338e+07	100	2.53528e+07	45.493

## Sheet: Neonate
Rank	Neonate Conditions	DALY Africa	%	Global	AFRO contribtion
1	Neonatal encephalopathy due to birth asphyxia and trauma	2.41354e+07	26.9066	4.89821e+07	49.2739
2	Neonatal preterm birth	2.15447e+07	24.0185	5.64926e+07	38.1372
3	Neonatal sepsis and other neonatal infections	1.01217e+07	11.2839	1.86887e+07	54.1596
4	Lower respiratory infections	7.76268e+06	8.654	1.74421e+07	44.5054
5	Congenital abnormalities (neural tube defects, congenital heart anomalies, congenital musculoskeletal and limb defects and other congenital defects)	5.37515e+06	5.99233	1.64675e+07	32.6409
6	Syphilis	3.54242e+06	3.94916	5.47541e+06	64.6969
7	Diarrheal diseases	2.12496e+06	2.36895	3.87898e+06	54.7813
	Subtotal	7.4607e+07	83.1735	1.67427e+08	44.5608
	Total DALYS in neonates	8.97005e+07	100	2.15979e+08	41.5321

## Sheet: Under 5
Rank	Under 5 Conditions	DALYs, African Region	% DALYs	DALYs, Global	Africa Contribution (%)
1	Diarrheal diseases	3.09255e+07	12.9035	4.55446e+07	0.679016
2	Lower respiratory infections	3.05039e+07	12.7276	5.91622e+07	0.515598
3	Malaria	3.03153e+07	12.6489	3.1594e+07	0.959528
4	Birth asphyxia and trauma	2.46535e+07	10.2866	5.07757e+07	0.485537
5	Neonatal preterm birth	2.23567e+07	9.32825	6.02001e+07	0.371374
6	Neonatal sepsis and other neonatal infections	1.07354e+07	4.4793	2.05735e+07	0.521808
7	Meningitis	6.74332e+06	2.81362	9.87605e+06	0.682795
	Subtotal	1.56234e+08	65.1879	2.77726e+08	0.562546
	Total DALYs in under 5	2.39667e+08		4.75247e+08	0.5043

## Sheet: 5-9
Rank	5-9 Conditions	DALYs, African Region	% DALYs	DALYs, Global	Africa Contribution (%)
1	Malaria	2.08892e+06	9.82409	2.60773e+06	80.1051
2	Dietary iron deficiency	2.0266e+06	9.53097	5.43257e+06	37.3045
3	Diarrheal diseases	1.70759e+06	8.03068	3.89853e+06	43.8008
4	HIV/AIDS	938149	4.41206	1.08197e+06	86.7072
5	Lower respiratory infections	904461	4.25363	2.29753e+06	39.3668
6	Invasive Non-typhoidal Salmonella (iNTS)	673234	3.16618	806328	83.4938
7	Meningitis	652749	3.06984	1.17249e+06	55.6722
	Subtotal	8.9917e+06	42.2875	1.72971e+07	51.9837
	Total DALYs in 5-9 age group	2.12633e+07		6.2227e+07	34.1705
#REF!

## Sheet: 10-24
Rank	10-24 Conditions	DALYs, African Region	% DALYs	DALYs, Global	Africa Contribution (%)
1	HIV/AIDS	4.90117e+06	8.63553	5.89221e+06	83.1805
2	Malaria	3.35155e+06	5.9052	4.13789e+06	80.9966
3	Diarrheal diseases	2.14278e+06	3.77543	5.88889e+06	36.3868
4	Drug-susceptible tuberculosis	1.84799e+06	3.25604	4.44158e+06	41.6067
5	Migraine	1.75274e+06	3.08821	1.07765e+07	16.2645
6	Motor vehicle road injuries	1.61566e+06	2.84669	6.02289e+06	26.8254
7	Major depressive disorder	1.51133e+06	2.66286	7.17029e+06	21.0777
	Subtotal	1.71232e+07	30.17	4.43302e+07	38.6265
	Total DALYs in 10-24	5.67559e+07	1	2.37719e+08	23.8752

## Sheet: Adults 25-59
	25-59 Conditions-AFRO	25-49	50-54	55-59	25-59	%	Global DALYs-25-59	African Contribution (%)
	HIV/AIDS	2.09983e+07	2.44307e+06	1.35961e+06	2.4801e+07	16.6688	3.44463e+07	71.9991
	CVD (Ischemic heart disease, Intracerebral hemorrhage, ischemic stroke) +DM	6.08013e+06	2.81303e+06	3.17511e+06	1.20683e+07	8.1111	1.39514e+08	8.65019
	Drug-susceptible tuberculosis	6.10969e+06	1.11539e+06	976782	8.20187e+06	5.51249	2.34012e+07	35.0489
	Total cancers	4.66914e+06	1.69588e+06	1.75616e+06	8.12118e+06	5.45826	1.02363e+08	7.93371
	Malaria	3.74714e+06	748084	725721	5.22094e+06	3.509	5.99796e+06	87.0452
	Diarrheal diseases	2.8705e+06	533652	538261	3.94241e+06	2.6497	1.17676e+07	33.5023
	Major depressive disorder	2.5259e+06	330849	278895	3.13565e+06	2.10748	2.23891e+07	14.0053
	Subtotal	4.70008e+07	9.67996e+06	8.81053e+06	6.54913e+07	44.0169	3.39879e+08	19.269
	Total DALYs in the age group	1.10319e+08	1.99867e+07	1.84812e+07	1.48787e+08		1.06943e+09	13.9127
Rank	25-59 Conditions-Global	25-49	50-54	55-59	25-59
1	HIV/AIDS	2.92623e+07	3.32086e+06	1.86316e+06	3.44463e+07	3.22099
2	CVD (Ischemic heart disease, Intracerebral hemorrhage, ischemic stroke) +DM	6.42446e+07	3.40504e+07	4.12194e+07	1.39514e+08	13.0457
3	Drug-susceptible tuberculosis	1.66352e+07	3.5041e+06	3.26185e+06	2.34012e+07	2.18819
4	Total cancers	4.80842e+07	2.49635e+07	2.93153e+07	1.02363e+08	9.57171
5	Malaria	4.34723e+06	835753	814978	5.99796e+06	0.560855
6	Diarrheal diseases	8.10208e+06	1.78992e+06	1.87559e+06	1.17676e+07	1.10036
7	Major depressive disorder	1.66129e+07	3.05238e+06	2.72374e+06	2.23891e+07	2.09355
	Subtotal	1.87289e+08	7.15169e+07	8.1074e+07	3.39879e+08	31.7813
	Total DALYs in the age group	6.78167e+08	1.8991e+08	2.01355e+08	1.06943e+09	100

## Sheet: Elderly
Rank	Elderly conditions, AFRO	60-79	80+	Total 60+	%	Global DALYs	African Contribution %
1	CVD+DM	1.32702e+07	3.14149e+06	1.64116e+07	26.1446	2.68943e+08	6.10227
2	Total cancers	5.17932e+06	684949	5.86427e+06	9.34208	1.34113e+08	4.37263
3	Lower respiratory infections	2.65994e+06	729101	3.38904e+06	5.39891	2.07454e+07	16.3363
4	Drug-susceptible tuberculosis	2.02568e+06	313920	2.3396e+06	3.7271	9.73063e+06	24.0437
5	Diarrheal diseases	1.77979e+06	420052	2.19984e+06	3.50446	1.38181e+07	15.92
6	Malaria	1.85218e+06	54569.8	1.90675e+06	3.03754	2.1002e+06	90.7888
7	Chronic obstructive pulmonary disease	1.54593e+06	358791	1.90472e+06	3.03432	5.7583e+07	3.30778
	Subtotal	2.8313e+07	5.70287e+06	3.40159e+07	54.189	5.07033e+08	6.7088
	Total DALYs in the age group	5.28994e+07	9.87315e+06	6.27726e+07	100	9.81472e+08	6.39576
Rank	Elderly conditions, Global	60-79	80+	Total 60+	%
1	CVD+DM	1.95087e+08	7.38558e+07	2.68943e+08	23.2587
2	Total cancers	1.1141e+08	2.27031e+07	1.34113e+08	9.34208
3	Lower respiratory infections	1.33997e+07	7.34565e+06	2.07454e+07	5.39891
4	Drug-susceptible tuberculosis	8.38801e+06	1.34262e+06	9.73063e+06	3.7271
5	Diarrheal diseases	9.98728e+06	3.83086e+06	1.38181e+07	3.50446
6	Malaria	2.04033e+06	59866	2.1002e+06	3.03754
7	Chronic obstructive pulmonary disease	4.02514e+07	1.73316e+07	5.7583e+07	3.03432
	Subtotal	3.80564e+08	1.26469e+08	5.07033e+08	51.3031
	Total DALYs in the age group	7.54259e+08	2.27214e+08	9.81472e+08

## Sheet: Summary leading conditions
Neonate Conditions	AFRO, DALYs		Global	African contribution			All age cohort Conditions combined	AFRO, DALYs	Global, DALYs	African share (%)
Neonatal encephalopathy due to birth asphyxia and trauma	2.41354e+07	26.9066	4.89821e+07	49.2739			Neonatal encephalopathy due to birth asphyxia and trauma	4.87889e+07	9.97579e+07	48.9073
Neonatal preterm birth	2.15447e+07	24.0185	5.64926e+07	38.1372			Neonatal preterm birth	4.39014e+07	1.16693e+08	37.6214
Neonatal sepsis and other neonatal infections	1.01217e+07	11.2839	1.86887e+07	54.1596			Diarrheal diseases	4.30431e+07	8.47968e+07	50.7603
Lower respiratory infections	7.76268e+06	8.654	1.74421e+07	44.5054			Malaria	4.28835e+07	4.64378e+07	92.3461
Congenital abnormalities	5.37515e+06	5.99233	1.64675e+07	32.6409			Lower respiratory infections	4.25601e+07	9.96472e+07	42.7108
Syphilis	3.54242e+06	3.94916	5.47541e+06	64.6969			HIV/AIDS	3.06404e+07	4.14205e+07	73.9739
Diarrheal diseases	2.12496e+06	2.36895	3.87898e+06	54.7813			CVD+DM	2.84799e+07	4.08458e+08	6.97255
Subtotal	7.4607e+07	83.1735	1.67427e+08	44.5608			Neonatal sepsis and other neonatal infections	2.08571e+07	3.92622e+07	53.1227
Total	8.97005e+07	100	2.15979e+08	41.5321			Total cancers	1.39855e+07	2.36476e+08	5.91411
Under 5	DALYs		DALYs, Global	%			Drug-susceptible tuberculosis	1.23895e+07	3.75734e+07	32.974
Diarrheal diseases	3.09255e+07	12.9035	4.55446e+07	67.9016			Meningitis	7.39607e+06	1.10485e+07	66.9416
Lower respiratory infections	3.05039e+07	12.7276	5.91622e+07	51.5598			Major depressive disorder	4.64698e+06	2.95593e+07	15.7208
Malaria	3.03153e+07	12.6489	3.1594e+07	95.9528			Congenital abnormalities	5.37515e+06	1.64675e+07	32.6409
Neonatal encephalopathy due to birth asphyxia and trauma	2.46535e+07	10.2866	5.07757e+07	48.5537			Syphilis	3.54242e+06	5.47541e+06	64.6969
Neonatal preterm birth	2.23567e+07	9.32825	6.02001e+07	37.1374			Dietary iron deficiency	2.0266e+06	5.43257e+06	37.3045
Neonatal sepsis and other neonatal infections	1.07354e+07	4.4793	2.05735e+07	52.1808			Chronic obstructive pulmonary disease	1.90472e+06	5.7583e+07	3.30778
Meningitis	6.74332e+06	2.81362	9.87605e+06	68.2795			Migraine	1.75274e+06	1.07765e+07	16.2645
Subtotal	1.56234e+08	65.1879	2.77726e+08	56.2546			Motor vehicle road injuries	1.61566e+06	6.02289e+06	26.8254
Total	2.39667e+08	100	4.75247e+08	50.43			Invasive Non-typhoidal Salmonella (iNTS)	673234	806328	83.4938
5-9 Conditions	DALYs		DALYs, Global	%			Top 19 conditions	3.56463e+08	1.35369e+09	26.3326
Malaria	2.08892e+06	9.82409	2.60773e+06	80.1051
Dietary iron deficiency	2.0266e+06	9.53097	5.43257e+06	37.3045
Diarrheal diseases	1.70759e+06	8.03068	3.89853e+06	43.8008			Total DALYS by Age cohorts	AFRO	Global
HIV/AIDS	938149	4.41206	1.08197e+06	86.7072			Neonate, Top 7	7.4607e+07	1.67427e+08
Lower respiratory infections	904461	4.25363	2.29753e+06	39.3668			Total DALY	8.97005e+07	2.15979e+08
Invasive Non-typhoidal Salmonella (iNTS)	673234	3.16618	806328	83.4938			Under 5, Top 7	1.56234e+08	2.77726e+08
Meningitis	652749	3.06984	1.17249e+06	55.6722			Total DALY	2.39667e+08	4.75247e+08
Subtotal	8.9917e+06	42.2875	1.72971e+07	51.9837			5 to 9, Top 7	8.9917e+06	1.72971e+07
Total	2.12633e+07	100	6.2227e+07	34.1705			Total DALY	2.12633e+07	6.2227e+07
10-24 Conditions	DALYs		DALYs, Global	%
HIV/AIDS	4.90117e+06	8.63553	5.89221e+06	83.1805			10 to 24, Top 7	1.71232e+07	4.43302e+07
Malaria	3.35155e+06	5.9052	4.13789e+06	80.9966			Total DALY	5.67559e+07	2.37719e+08
Diarrheal diseases	2.14278e+06	3.77543	5.88889e+06	36.3868			25 to 59, Top 7	6.54913e+07	3.39879e+08
Drug-susceptible tuberculosis	1.84799e+06	3.25604	4.44158e+06	41.6067			Total DALY	1.48787e+08	1.06943e+09
Migraine	1.75274e+06	3.08821	1.07765e+07	16.2645			60+, Top 7	3.40159e+07	5.07033e+08
Motor vehicle road injuries	1.61566e+06	2.84669	6.02289e+06	26.8254			Total DALY	6.27726e+07	9.81472e+08
Major depressive disorder	1.51133e+06	2.66286	7.17029e+06	21.0777			Subtotal, Top 7	3.56463e+08	1.35369e+09
Subtotal	1.71232e+07	30.17	4.43302e+07	38.6265			Total DALY	6.18946e+08	3.04208e+09
Total	5.67559e+07	100	2.37719e+08	23.8752
25-59 Age group	DALYs		25-59	%			Leading conditions (top seven)	Top-7-AFRO	%	Total African DALYs	%
HIV/AIDS	2.4801e+07	16.6688	3.44463e+07	71.9991			Neonate conditions	7.4607e+07	20.9298	8.97005e+07	14.4925
CVD+DM	1.20683e+07	8.1111	1.39514e+08	8.65019			Under 5 Conditions	1.56234e+08	43.8289	2.39667e+08	38.7218
Drug-susceptible tuberculosis	8.20187e+06	5.51249	2.34012e+07	35.0489			5 to 9 conditions	8.9917e+06	2.52248	2.12633e+07	3.4354
Total cancers	8.12118e+06	5.45826	1.02363e+08	7.93371			10 to 14 conditions	1.71232e+07	4.80365	5.67559e+07	9.16976
Malaria	5.22094e+06	3.509	5.99796e+06	87.0452			25-59 conditions	6.54913e+07	18.3726	1.48787e+08	24.0388
Diarrheal diseases	3.94241e+06	2.6497	1.17676e+07	33.5023			60+ conditions	3.40159e+07	9.54261	6.27726e+07	10.1419
Major depressive disorder	3.13565e+06	2.10748	2.23891e+07	14.0053				3.56463e+08	100	6.18946e+08	100
Subtotal	6.54913e+07	44.0169	3.39879e+08	19.269
Total	1.48787e+08	100	1.06943e+09	13.9127
60+	DALYs		Total 60+	%			Leading conditions (top seven)	Top-7-Global	%	Total Global DALYs	%
CVD+DM	1.64116e+07	26.1446	2.68943e+08	6.10227			Neonate conditions	1.67427e+08	12.3682	2.15979e+08	7.09971
Total cancers	5.86427e+06	9.34208	1.34113e+08	4.37263			Under 5 Conditions	2.77726e+08	20.5162	4.75247e+08	15.6225
Lower respiratory infections	3.38904e+06	5.39891	2.07454e+07	16.3363			5 to 9 conditions	1.72971e+07	1.27777	6.2227e+07	2.04555
Drug-susceptible tuberculosis	2.3396e+06	3.7271	9.73063e+06	24.0437			10 to 14 conditions	4.43302e+07	3.27476	2.37719e+08	7.81436
Diarrheal diseases	2.19984e+06	3.50446	1.38181e+07	15.92			25-59 conditions	3.39879e+08	25.1076	1.06943e+09	35.1547
Malaria	1.90675e+06	3.03754	2.1002e+06	90.7888			60+ conditions	5.07033e+08	37.4555	9.81472e+08	32.2632
Chronic obstructive pulmonary disease	1.90472e+06	3.03432	5.7583e+07	3.30778				1.35369e+09	100	3.04208e+09	100
Subtotal	3.40159e+07	54.189	5.07033e+08	6.7088
Total	6.27726e+07	100	9.81472e+08	6.39576
Total Top 7	3.56463e+08		1.35369e+09	26.3326
ALL Disease DALYs	6.18946e+08		3.04208e+09	20.3462

## Sheet: Under one
	Under one infants	AFRO, DALYs	%	Global	%	Africa Contribution%
1	Neonatal encephalopathy due to birth asphyxia and trauma	2.53275e+07	15.0402	5.02369e+07	14.7727	50.4162
2	Neonatal preterm birth	2.42491e+07	14.3998	5.90848e+07	17.3745	41.0412
3	Lower respiratory infections	2.28899e+07	13.5927	4.4625e+07	13.1224	51.294
4	Diarrheal diseases	1.80371e+07	10.7109	2.59657e+07	7.63548	69.4649
5	Malaria	1.17725e+07	6.99081	2.4028e+07	7.06566	48.9949
6	Congenital anomalies (congenital defects, heart anomalies, physical and limb anomalies, and neural tubal defects)	1.15391e+07	6.85221	2.89304e+07	8.50726	39.8857
7	Neonatal sepsis and other neonatal infections	1.10753e+07	6.57682	2.01784e+07	5.93366	54.8869
	Subtotal	1.24891e+08	74.1634	2.53049e+08	74.4116	49.3542
	Total DALYs in this age group	1.68399e+08	100	3.40067e+08	100	49.5194

## Sheet: 15-49 Cohort
15 to 49	AFRO, DALYs	%	Global	%	African contribution %
HIV/AIDS	2.47846e+07	16.2782	3.39194e+07	6.67093	73.0691
Drug-susceptible tuberculosis	7.72401e+06	5.07303	2.04513e+07	4.02216	37.7678
CVD +DM	7.21717e+06	4.74014	7.08372e+07	13.9315	10.1884
Malaria	5.97552e+06	3.92464	7.02647e+06	1.3819	85.0429
Total cancers	5.42979e+06	3.56621	5.34787e+07	10.5177	10.1532
Diarrheal diseases	4.28829e+06	2.81649	1.17851e+07	2.31777	36.3874
Major depressive disorder	3.81874e+06	2.5081	2.27595e+07	4.47611	16.7787
Subtotal	5.92381e+07	38.9068	2.20258e+08	43.3181	26.8949
Total DALYs in this age group	1.52256e+08	100	5.08466e+08	100	29.9442

[truncated: 1 more sheets: 50-69]
