# Supplementary material for: High impact health service interventions for attainment of UHC in Africa: A systematic review
Source: PLOS Glob Public Health. 2022 Sep 23;2(9):e0000945. doi: 10.1371/journal.pgph.0000945 (PMC10021619; doi:10.1371/journal.pgph.0000945)
Supplement: S1 File — (XLSX) [file pgph.0000945.s004.xlsx]

## Sheet: Included Studies
Author & Year	Study Objective	Age category of Studies	No of Interventions	Disease program/condition	Population	Age category of interventions	Setting/Location	Income classification	Region	Study design	Study year	Intervention type, comparator	Intervention summary	Condition Classification	Public Health Function	Measure of outcome	Sample size	Results	Conclusion	Comments
Nonvignon J et al, 2012	To assess the cost-effectiveness of two strategies of home management of under-five fevers in Ghana	Early childhood	Multiple	Malaria	Under 5	Early childhood	Ghana (LMIC)	LMIC	Africa	RCT	2006-2009	Treatment using antimalarials only (artesunate-amodiaquine - AAQ) and combined treatment using antimalarials and antibiotics (artesunate-amodiaquine plus amoxicillin - AAQ + AMX).	ACT	CD	Curative	DALYs averted	12000 children	DALYs averted being 2264.7 for (AAQ)	Intervention was more effective than standard care
				Malaria	Under 5	Early childhood							ACT+Antibiotics	CD	Curative			2284.57 (AAQ + AMX).
CA Goodman et al, 2006	The cost-effectiveness of improving malaria home management: shopkeeper training in rural Kenya	Early + late childhood	Single	Malaria	Children aged 6 months to 10 years 11 months treated for fever using shop-bought drugs as a first-line treatment.	Early + late childhood	Kenya (LMIC)	LMIC	Africa	RCT	1999-2000	Skill-based participatory workshop training for groups of drug retailers, and community information activities.	Particapatory training	CD	Health Promotion	DALYs averted	416 919 and 471118 children	894 (1) ,11 810 (2) DALYs averted	Intervention effective in comparison with standard benchmarks for interventions in low-income countries.
Guy Hutton etal 2009	To estimate the cost-effectiveness of malaria intermittent preventive treatment in infants (IPTi) using sulfadoxine-pyrimethamine (SP).	Early childhood	Single	Malaria	Infants	Early childhood	Mozambique & Tanzania (LIC+LMIC)	LIC+LMIC	Africa	RCT	2009	IPTi intervention with a do-nothing alternative	IPTi	CD	Disease prevention	DALYS averted	1503 Mozambique and 701 Tanzania	DALYs averted estimated at 118.9 per 1000 infants in Ifakara and 47.6 per 1000 infants in Manhiça.	IPTi with SP in malaria-endemic countries in sub-Saharan Africa is cost effective
Sicuri E etal. 2010	To estimate the cost-effectiveness of IPTp-SP on maternal clinical malaria and neonatal survival	Maternal age	Single	Malaria	Pregnant	Reproductive age	Mozambique (LIC)	LIC	Africa	RCT	2006	IPTp intervention with placebo alternative	IPTp	CD	Disease prevention	DALYS averted	200	Per 1000 pregnant women receiving IPTp-SP, 12.20 (CI 95% 4.59, 20.81) DALYs was averted.	IPTp-SP was highly cost-effective for both prevention of maternal malaria and reduction of neonatal mortality
Lucy Paintain etal, 2020	To estimate the incremental cost-effectiveness of IPT with dihydroartemisinin-piperaquine (IPTp-DP) compared with single screening and treatment with dihydroartemisinin-piperaquine.	Maternal age	Single	Malaria	Pregnant	Reproductive age	Papua, Indonesia (LMIC)	LMIC	Asia	RCT	2013-2016	IPTp intervention with single screening and treatment	IPTp	CD	Disease prevention	DALYS averted	1290	Compared with single screening and treatment, delivering IPTp-DP to 1000 pregnant women led to 107·7 DALYs averted	IPTp-DP offers a cost-effective alternative to single screening and treatment for the prevention of the adverse effects of malaria infection in pregnancy in the context of the moderate malaria transmission setting of Papua.
Silke Fernandes etal, 2020	To estimate the cost-effectiveness of IPTp-DP versus IPTp-SP to prevent clinical malaria infection (and its sequelae) during pregnancy	Maternal age	Single	Malaria	Pregnant	Reproductive age	Uganda and Kenya (SSA) (LIC+LMIC)	LIC+LMIC	Africa	RCT	Kenya 2012-2014 Uganda 2016-2017	IPTp-DP versus IPTp-SP	IPTp	CD	Disease prevention	DALYS averted	Uganda 300, Kenya 1031	Compared with three doses of sulfadoxine–pyrimethamine, three doses of dihydroartemisinin–piperaquine,delivered to a hypothetical cohort of 1000 pregnant women, averted 892 DALYs (95% credibility interval274 to 1517)	Among HIV-negative pregnant women with high uptake of long-lastinginsecticidal nets, IPTp-DP is cost-effective in areas with high malaria transmission and high sulfadoxine–pyrimethamine resistance.
Silke Fernandes etal, 2015	To estimate the incremental cost-eff ectiveness of IPTp with three or more (IPTp-SP3+) versus two doses of sulfadoxinepyrimethamine (IPTp-SP2).	Maternal age	Single	Malaria	Pregnant	Reproductive age	Burkina Faso, Kenya, Malawi [two trials], Mali, Tanzania,and Zambia (SSA) (LIC+LMIC)	LIC+LMIC	Africa	RCT	2002 -2008	(IPTp-SP3+) Vs (IPTp-SP2)	IPTp	CD	Disease prevention	DALYS averted	6281	IPTp-SP3+ to 1000 pregnant women averted 113·4 DALYs	The ﬁndings gave support to WHO guidelines that recommend a monthly dose of IPTp-SP from the second trimester onwards.
Colin Gilmartin etal, 2021	To estimate the cost-effectiveness and cost-savings with sulfadoxine–pyrimethamine plus amodiaquine for children younger than 5 years in seven countries in the Sahel subregion	Early childhood	Single	Malaria	Children <5 Years	Early childhood	Burkina Faso, Kenya, Malawi [two trials], Mali, Tanzania,and Zambia (SSA) (LIC+LMIC)	LIC+LMIC	Africa	Analysis of a large-scale, multi-country SMC campaign	2016	SMC with sulfadoxine–pyrimethamine plus amodiaquine	SMC	CD	Disease prevention	DALYS averted	297,453-6·3 million doses	Among children younger than 5 years, SMC was estimated to have averted between 835 512 and 1·02 million DALYs	SMC is a low-cost and highly cost-effective intervention that contributes to substantial cost savings by reducing malaria diagnostic and treatment costs among children.
Sergi Alonso, etal 2021	To assess the cost and cost-effectiveness of indoor residual spraying (IRS) with pirimiphos-methyl (Actellic®300 CS) in a high transmission district (Mopeia) with high access to pyrethroid insecticide-treated nets (ITNs), compared to ITNs alone.	Early childhood	Single	Malaria	Children <5 Years	Early childhood	Mozambique (LIC)	LIC	Africa	Cluster-randomized, open-label, parallel-arms, superiority trial	2016-2017	IRS with pirimiphos-methyl and pyrethroid ITNs with ITNs alone	IRS+ITN	CD	Disease prevention	DALYS averted	1536	On a theoretical cohort of 10,000 children under five years of age, IRS averted 2857 DALYs	Combination of IRS with pirimiphos-methyl and ITNs with an insecticide to which vectors are resistant, can be highly cost-effective in high transmission settings amongst children U5 as compared to ITNs alone.
Stuckey EM, etal 2014	To simulate results and cost-effectiveness of each malaria intervention combination compared to the corresponding simulated outputs of a scenario without interventions	All Cohorts	Multiple	Malaria	All age groups	All Cohorts	Kenya (LMIC)	LMIC	Africa	Modelling	2011–2012	IRS (90% coverage)+ITN (80% coverage)	IRS+ITN	CD	Disease prevention	DALYS averted	Each intervention simulated in a population of 100,000 individuals.	LIN 80%+IRS 90%, 76,270 DALY averted;	Combination of vector control combinations was the most cost effective at reducing disability-adjusted life years (DALYs) over a five year period.
				Malaria	All age groups	All Cohorts						IRS (70%)+ITN (56%)	IRS+ITN	CD	Disease prevention			LIN 56%+IRS 70%, 71,480 DALYs averted
				Malaria	All age groups	All Cohorts					2011-2012	IRS alone (70%)	IRS	CD	Disease prevention	DALYS averted	Each intervention simulated in a population of 100,000 individuals.	IRS 70%, 30,330 DALYs averted
				Malaria	All age groups	All Cohorts						IRS alone (90%)	IRS	CD	Disease prevention			IRS 90%, 37,620 DALYs averted
				Malaria	All age groups	All Cohorts					2011-2012	ITN alone (56%)	ITN	CD	Disease prevention	DALYS averted	Each intervention simulated in a population of 100,000 individuals.	ITN 56%, 70,860 DALYs averted
				Malaria	All age groups	All Cohorts						ITN alone (80%)	ITN	CD	Disease prevention			ITN 80%, 72,650 DALYs averted
		Late childhood		Malaria	School age children	Late childhood					2011-2012	Intermittent screen and treat (IST) of school children using Artemether lumefantrine (AL) with 80%	IST	CD	Disease prevention	DALYs averted	Each intervention simulated in a population of 100,000 individuals.	IST 80% twice per term averts 8140 DALYs
				Malaria	School age children	Late childhood						LLIN 80%+IRS 90%+IST 80% twice per term	IRS+ITN+IST	CD	Disease prevention			77570 DALYs averted
Dirk H Mueller etal, 2008	To evaluate the cost-effectiveness of the first nationwide delivery of long-lasting insecticide-treated nets (LLITNs) as part of the 2004 measles vaccination campaign	Early childhood	Single	Malaria	9-59 months	Early childhood	Togo (LIC)	LIC	Africa	Modelling	2004	ITN compared with no public sector ITN distribution	ITN	CD	Disease prevention	DALYS averted		Based on the assumption of constant usage of LLITN over three years, the total number of DALYs averted due to the malaria component of the campaign was 243,472.	Delivering LLITNs as part of a wider health campaign compares well with other malaria control interventions
Pulkki-Brännström et al. 2012	To explore the cost effectiveness of LLINs, asking how a longer lifespan affects the relative cost effectiveness of nets, and if, when and why LLINs might be preferred to conventional insecticide-treated nets.	All Cohorts	Single	Malaria	All age groups	All Cohorts	Not indicated	Non-specific	Non-specific	Systematic Review		Long-lasting versus conventional ITNs	ITN	CD	Disease prevention	DALYS averted		An estimated 1.02 million DALYs, are averted over 10 years	In comparison to conventional nets, using LLINs improves cost effectiveness by 26%.
Mathieu Maheu-Giroux etal, 2014	To estimate the cost-effectiveness of larviciding for urban malaria control in sub-Saharan Africa.	All Cohorts	Single	Malaria	All age groups	All Cohorts	Kenya (LMIC)	LMIC	Africa	Large-scale larviciding intervention	2006-2008	Larviciding	Larviciding	CD	Disease prevention	DALYS averted		Larviciding result in a total of 65,125 DALYs averted.	The results support the use of larviciding as a cost-effective intervention in urban areas
Mikyung Kelly Seo etal, 2014	To estimate the cost-effectiveness of RTS,S vaccines	Early childhood	Single	Malaria	Children	Early childhood	Malawi (LIC)	LIC	Africa	Modelling	2012	RTS,S malaria vaccines compared with ITN or no intervention	RTS,s	CD	Disease prevention	DALYS averted		RTS, S averted 0.11 more DALYs than LLINs and 0.372 more DALYs than the no inter-vention strategy per person,	vaccinating Malawian children with RTS,S vaccines was very cost-effective from both a societal and a health service perspective.
Latif Ndeketa etal, 2021	To analyse the cost-effectiveness and public health impact of the RTS,S/AS01E malaria vaccine use in Malawi	Early childhood	Single	Malaria	Children	Early childhood	Malawi (LIC)	LIC	Africa	Marcov static model	2017	RTS,S malaria vaccines compared to no vaccination	RTS,s	CD	Disease prevention	DALYS averted	711743	At an assumed coverage of 75%, the model demonstrated that 96,799 DALYs per 100,000 fully vaccinated children per year averted	The introduction of RTS,S vaccine to the Malawian EPI programme would be highly cost-effective. It shows that more DALYs are averted with a four-dose schedule than a three-dose schedule,
Chantal M Morel etal, 2005	To determine the cost effectiveness of selected malaria control interventions in the context of reaching the millennium development goals for malaria.	All Cohorts	Multiple	Malaria	All age groups	All Cohorts	Southern and Eastern Africa	Regional	Africa	Generalised cost effectiveness analysis.	2000	Insecticide treated bed nets (ITN) (95%coverage)	ITN	CD	Disease prevention	DALYS averted		DALYs averted (average yearly) 8,872,378 in West Africa	High coverage with artemisinin based combination treatments was found to be the most cost effective strategy for control of malaria in most countries in sub-Saharan Africa.
				Malaria	All age groups	All Cohorts					2000	Insecticide treated bed nets (ITN) (95%coverage)	ITN	CD	Disease prevention	DALYS averted		DALYs averted (average yearly) 5,908,330 in East Africa
				Malaria	All age groups	All Cohorts					2000	Indoor residual spraying (IRS) (95%coverage)	IRS	CD	Disease prevention	DALYS averted		DALYs averted (average yearly) 8,872,378 in West Africa	High coverage with artemisinin based combination treatments was found to be the most cost effective strategy for control of malaria in most countries in sub-Saharan Africa.
				Malaria	All age groups	All Cohorts					2000	Indoor residual spraying (IRS) (95%coverage)	IRS	CD	Disease prevention	DALYS averted		DALYs averted (average yearly) 5,908,330 in East Africa
				Malaria	All age groups	All Cohorts					2000	intermittent presumptive treatment in pregnancy (IPTp) (95% coverage)	IPTp	CD	Disease prevention	DALYS averted		DALYs averted (average yearly) 92,104 in West Africa	High coverage with artemisinin based combination treatments was found to be the most cost effective strategy for control of malaria in most countries in sub-Saharan Africa.
				Malaria	All age groups	All Cohorts	West Africa	Regional	Africa		2000	Intermittent presumptive treatment in pregnancy (95% coverage)	IPTp	CD	Disease prevention	DALYS averted		DALYs averted (average yearly) 58,589 in East Africa	High coverage with artemisinin based combination treatments was found to be the most cost effective strategy for control of malaria in most countries in sub-Saharan Africa.
				Malaria	All age groups	All Cohorts					2000	IRS plus ITN (95% coverage)	IRS+ITN	CD	Disease prevention	DALYS averted		DALYs averted (average yearly) 12,675,957 in West Africa	High coverage with artemisinin based combination treatments was found to be the most cost effective strategy for control of malaria in most countries in sub-Saharan Africa.
				Malaria	All age groups	All Cohorts					2000	IRS plus ITN (95% coverage)	IRS+ITN	CD	Disease prevention	DALYS averted		DALYs averted (average yearly) 8,745,929 in East Africa
				Malaria	All age groups	All Cohorts					2000	Case management with artemisinin based combination therapy (95%) coverage in West Africa	ACT	CD	Curative	DALYS averted		DALYs averted (average yearly) 9 138 452 in West Africa	High coverage with artemisinin based combination treatments was found to be the most cost effective strategy for control of malaria in most countries in sub-Saharan Africa.
				Malaria	All age groups	All Cohorts	East Africa	Regional	Africa		2000	Case management with artemisinin based combination therapy (95%) coverage in East Africa	ACT	CD	Curative	DALYS averted		DALYs averted (average yearly) 5 886 159 in East Africa	High coverage with artemisinin based combination treatments was found to be the most cost effective strategy for control of malaria in most countries in sub-Saharan Africa.
				Malaria	All age groups	All Cohorts					2000	Case management with artemisinin based combination therapy (95%) coverage	ACT	CD	Curative	DALYS averted		DALYs averted (average yearly) 9 254 473
Yoel Lubell etal, 2011	To explore the cost-effectiveness of parenteral artesunate for the treatment of severe malaria in childrenand its potential impact on hospital budgets.	Early + late childhood	Single	Malaria	Children	Early + late childhood	Sub Sahara Africa (9 countries)	Regional	Africa	The African Quinine Artesunate Malaria Treatment(AQUAMAT) trial	2009-2010	Parenteral artesunate for treating severe malaria vs quinine	Parentral ACT	CD	Curative	DALYS averted	5400	Combining the differences in rates of mortality and neurological sequelae between treatment arms, an additional 0.7 (95% PI: 0.2–1.3) DALYs per patient were averted with artesunate by comparison with quinine	Artesunate is a highly cost-effective and affordable alternative to quinine for treating children withsevere malaria.
Yeşim Tozan etal, 2010	To estimate the cost-eff ectiveness of community-based prereferral artesunate treatment of children suspected to have severe malaria in areas with poor access to formal health care.	Early + late childhood	Single	Malaria	Children	Early + late childhood	Africa	Regional	Africa	Cost-eﬀ ectiveness analysis	2008	Prereferral rectal artesunate for treatment of severe malaria	Rectal ACT	CD	Curative	DALYS averted	cohort of 1000 newborn babies until 5 years of age	Under the full (100%) uptake and compliance assumption, the intervention is estimated to avert 967 DALYs (95% CI 884–1050)	Compared with the interventions that target key childhood illnesses in sub-Saharan Africa, prereferral artesunate treatment is among the most cost eﬀ ective, especially if the intervention uptake is moderate or higher.
K.S. Hansen etal. 2012	To estimate the cost-effectiveness of intermittent preventive treatment in pregnancy (IPTp) and insecticide-treated bednets (ITN) in areas of low transmission.	Maternal age	Single	Malaria	Pregnant	Reproductive age	Uganda (LIC)	LIC	Africa	Randomised controlled trial	2004-2007	IPTp-SP +ITN	IPTp+ITN	CD	Disease prevention	DALYS averted	1798, 1778 and 1752 pregnant women in each study arm	1691 DALYS averted
				Malaria	Pregnant	Reproductive age	Uganda (LIC)	LIC	Africa		2004-2007	ITN	ITN	CD	Disease prevention	DALYS averted	1798, 1778 and 1752 pregnant women in each study arm	922 DALYS averted
Hailu et al. 2018	To compare the cost-effectiveness of combined implementation of LLINs and IRS, compared with LLINs alone, IRS alone, and routine practice in Ethiopia.	All Cohorts	Multiple	Malaria	All cohorts	All Cohorts	Ethiopia (LIC)	LIC	Africa	Cluster randomized controlled trial	2014 to 2016	ITN alone	ITN	CD	Disease prevention	DALYs averted	1619, 1387, 1530 and 1544 hous holds in each study arm	10.264 DALYs averted	All the three alternative interventions averted almost similar amount of DALYs
				Malaria	All cohorts	All Cohorts					2014 to 2016	IRS alone	IRS	CD	Disease prevention	DALYs averted	1619, 1387, 1530 and 1544 hous holds in each study arm	10.266 DALYs averted
				Malaria	All cohorts	All Cohorts					2014 to 2016	ITN plus IRS	IRS+ITN	CD	Disease prevention	DALYs averted	1619, 1387, 1530 and 1544 hous holds in each study arm	10.265 DALYs averted
D. Sun et al. 2013	To evaluate the cost-effectiveness of a lateral-flow urine lipoarabinomannan (LAM) test when added to existing strategies for tuberculosis (TB) diagnosis in HIV infected adults	Adults	Single	HIV	Adults-HIV+ve	Adults	Uganda and South Africa (LIC+UMIC)	LIC+UMIC	Africa	Decision-analytic cost-utility model,	2010	Lateral-flow urine lipoarabinomannan (LAM) with sandard TB diagnosis	LAM	CD	Curative	DALYS averted		For every 1000 patients tested, adding lateral-flow urine LAM averted 224 DALYs	Lateral-fl ow detection of LAM in urine among HIV-infected, severely immunocompromised, hospitalized African adults is likely to be both effective and cost-effective as a strategy for the diagnosis of TB
Langley et al. 2014	To assess the effects of different algorithms of Xpert MTB/RIF and lightemitting diode (LED) fluorescence microscopy	Adults	Single	Tuberculosis	Adults	Adults	Tanzania (LMIC)	LMIC	Africa	Integrated modelling approach	2011	Xpert MTB/RIF compared with sputum smear microscopy	Xpert	CD	Curative	DALYS averted		Compared with the baseline algorithm, full implementation of Xpert would prevent 346 000 DALYs, 95% CrI 247 000–475 000) over 10 years	Full rollout of Xpert is a cost-effective option for tuberculosis diagnosis and has the potential to substantially reduce the national tuberculosis burden.
Maunank Shah etal. 2013	To evaluate the cost-effectiveness of novel diagnostic algorithms utilizing combinations of Xpert and LF-LAM for the detection of active TB among people living with HIV.	Adults	Single	HIV	Adults-HIV+ve	Adults	Uganda (LIC)	LIC	Africa	Decision-analysis model	2013	‘Xpert/LF-LAM’ with different algorithms	Xpert+LAM	CD	Curative	DALYS averted	1000	(‘Xpert/LF-LAM’ algorithm) could avert 5982 DALY’s in a cohort of 10 000 HIV patients in Uganda	Addition of urinary LF-LAM to TB diagnostic algorithms for HIV-infected individuals is highly cost-effective
Orlando et al. 2018	To evaluate the cost-effectiveness of three screening protocols:	Adults	Single	Tuberculosis	Adults-HIV+ve	Adults	Mozambique (LIC)	LIC	Africa	Modelling	2016	MTB/RIF and LF-LAM / MTB/RIF compared with standard	Xpert+LAM	CD	Curative	DALYS averted	1000	In a cohort of 1,000 patients MTB/RIF and LF-LAM / MTB/RIF protocol averted 1,281 and 1,254 DALY', respectively	MTB/RIF adoption could lead to an increasing of TB case-finding
C. I. Mohan et al. 2006	To examine the cost-effectiveness of DOTS in Rio de Janeiro.	Adults	Single	Tuberculosis	Adults	Adults	Brazil (UMIC)	UMIC	Americas	Modelling based on programatic data	2004	DOTS in comarison to Self-administered therapy (SAT)	DOTS	CD	Curative	DALYS averted	262000	DOTS saved 5426 DALYs	DOTS is a highly cost-effective intervention
XU QUN et al. 2002	To define TB control priorities using cost-effectiveness and burden of disease	All Cohorts	Single	Tuberculosis	All age groups	All Cohorts	China (UMIC)	UMIC	Asia	Modelling	1994	DOTs	DOTS	CD	Curative	DALYS averted	Cohort of 2000	A total of 35 003 DALYs saved	DOTS is a good cost-effectiveness TB control strategy
R Baltussen et al. 2005	To assess the costs and health effects of tuberculosis control interventions in the context of the millennium development goals.	All Cohorts	Multiple	Tuberculosis	All age groups	All Cohorts	Southern and Eastern Africa	Regional	Africa	Cost effectiveness analysis based on an epidemiological model.	2000	Full DOTs (treating all TB patients)	DOTS	CD	Curative	DALYS averted	2000	47.4 Million DALYs will be averted yearly	DOTS treatment of new smear-positive cases is the first priority in tuberculosis control
				Tuberculosis	All age groups	All Cohorts					2000	DOTS-Plus treatment for multidrug resistant tuberculosis	DOTS+	CD	Curative	DALYS averted	2000	48.4 Million DALYs will be averted yearly	There is a strong economic case for treating multidrug resistant cases in DOTS-Plus programmes
Xiaoyan Lu et al. 2017	To project health outcomes and impact on healthcareresources of adding bedaquiline to the treatment regimen of MDR-TB	Adults	Single	Tuberculosis	Adults	Adults	High MDR countries (Estonia, Russia, South Africa, Peru, China, the Philippines, and India) (LMIC+UMIC+HIC)	LMIC+UMIC+HIC	Multi-regions	Modelling	2013	Adding bedaquiline to the background regimen (BR)	Bedaquiline	CD	Curative	DALYS averted		Estimated DALYs per patient, avoided ranges from 8.87 in China to 12.4 in South Africa with total of 78,186.95 in South Africa and 73,29.94 in China DALYs averted	Adding bedaquiline to background regimen improves health outcomes and reduces health related costs
L. Shah etal. 2017	To compare the cost-effectiveness (CE) of an active case-finding (ACF) programme for household contacts of tuberculosis (TB) cases enrolled in first-line treatment to routine passive case-finding (PCF) within an established national TB programme in Peru.	All Cohorts	Multiple	Tuberculosis	All age groups	All Cohorts	Peru (UMIC)	UMIC	Americas	Decision analysis model	2014	Active case finding (ACF) for TB in household contacts of index smearpositive TB patients	ACF	CD	Curative	DALYS averted	District with 900 000 persons	Compared to passive case detection, the addition of the ACF strategy resulted in an additional 100 DALYs averted for 2500 index TB case households screened
				Tuberculosis	All age groups	All Cohorts					2014	ACF with Xpert MTB/RIF as a diagnostic tool	ACF+Xpert	CD	Curative	DALYS averted	District with 900 000 persons	Compared to passive case detection, the addition of the ACF with Xpert MTB/RIF as a diagnostic tool in addition to sputum-smear microscopy. resulted in an additional 700 DALYs averted for 2500 index TB case households screened
Hyejeong Shin et al. 2020	To estimate cost effectiveness of TB preventive therapy through the I4TB initiative	All Cohorts	Single	Tuberculosis	All age groups	All Cohorts	12 high-burden countries (Brazil, Cambodia, Ethiopia, Ghana, India, Indonesia, Kenya, Malawi, Mozambique, South Africa, Tanzania, Zimbabwe),	Global	Multi-regions	Cost effectiveness analysis	2017	Short course TB preventive therapy	TPT	CD	Disease prevention	DALYs averted	695 000 PLHIV newly enrolled on ART	If short course TPT (3HP) delivered to 695 707 PLHIV initiating ART, it would avert 29 368 (12 405 to 52 311) DALYs over a 10-year time horizon
Thielman et al. 2006	To evaluate the cost-effectiveness of fee-based and free testing strategies at an HIV voluntary counseling and testing (VCT) program	Adolescents-Elderly	Single	HIV	13-80 years	Adolescents-Elderly	Tanzania (LMIC)	LMIC	Africa	Cost effective analysis	2003	Free HIV testing strategies	VCT	CD	Disease prevention	DALYs averted	813	2549 DALYs gained by Free VCT Campaign for a short time & 5352 DALYs gained by sustained free VCT	The provision of free VCT enhances both the number of clients testing per day and its cost-effectiveness in resource-limited settings
Pham QD et al. 2015	To investigate the potential epidemiological impacts of HIV prevention programmes and their cost-effectiveness.	KPHR	Multiple	HIV	KPHR	KPHR	Vietnam (LMIC)	LMIC	Asia	Epidemiological model	2006-2010	Needle and syringe programme	NSP	CD	Disease prevention	DALYs averted		Estimated DALYs averted 16,306
				HIV	KPHR	KPHR					2006-2010	Condom promotion programme for FSWs	Condom	CD	Health promotion	DALYs averted		Estimated DALYs averted 42,231
				HIV	KPHR	KPHR					2006-2010	Condom promotion programme for MSM	Condom	CD	Health promotion	DALYs averted		Estimated DALYs averted 37,190
		All Cohorts		HIV	All age groups	All Cohorts					2006-2010	Antiretroviral therapy programme	ARV	CD	Curative	DALYs averted		Estimated DALYs averted 276,401
Vassall A et al. 2014	To estimate cost-effectiveness analysis of community mobilization and empowerment interventions, when added to the core package of HIV prevention for FSWs,	KPHR	Single	HIV	KPHR	KPHR	India (LMIC)	LMIC	Asia	CEA	2004–2011	Community mobilisation (CM) and empowerment interventions (eg. community mobilisation, community involvement in programme management and services, violence reduction, and addressing legal policies and police practices),	Community mobilization	CD	Disease prevention	DALYs averted	2400 respondents	Estimated 67,769 DALYs averted	Assuming no ART is available to prolong the lives of those in these groups with HIV, a mean of 67,769 DALYs averted in as a consequence of the HIV infections averted during the seven year period.
Fern Terris-Prestholt et al. 2003	To estimate the cost effectiveness of on-site antenatal syphilis screening and treatment in Mwanza, Tanzania.	Maternal age	Single	Syphilis	Pregnant	Reproductive age	Tanzania (LMIC)	LMIC	Africa	CEA	1997-1999	Onsite rapid syphilis screening and treatment with a single dose of benzathine penicillin into routine antenatal care	Syphilis screening+treatment	CD	Curative	DALYs averted	9713 women	1321 total DALYs were saved	Syphilis screening is shown to be at least as cost effective as PMTCT and more cost effective than many widely implemented interventions.
Kuznik A et al 2013	To evaluate the cost-effectiveness and budget impact of antenatal syphilis screening for 43 countries in SSA and estimate the impact of universal screening on stillbirths, neonatal deaths, congenital syphilis, and disability-adjusted life years (DALYs) averted.	Maternal age	Single	Syphilis	Pregnant	Reproductive age	43 sub Saharan African countries	Regional	Africa	decision analytic model	2011	On-site antenatal screening for syphilis and treatment with three injections of benzathine penicillin	Syphilis screening+treatment	CD	Curative	DALYs averted		Averts up to 2.6 million DALYs	Use of onsite rapid tests for antenatal syphilis screening substantially reduces DALYs in SSA.
Kahn JG et al. 2014	To assess the cost-effectiveness of scaling-up syphilis screening and treatment in existing antenatal care (ANC) programs	Maternal age	Single	Syphilis	Pregnant	Reproductive age	Unspecified	Non-specific	Non-specific	Microsoft Excel model	2013	scaling-up syphilis screening and treatment	Syphilis screening+treatment	CD	Curative	DALYs averted	1,000,000 women annually	Estimated 5,754 – 93,484 DALYs depending on prevalence and ANC coverage
Pojjana Hunchangsith etal. 2012	To evaluate the cost-effectiveness of different tuberculosis control strategies in Thailand	Adolescents-Elderly	Multiple	Tuberculosis	15 years and above	Adolescents-Elderly	Thailand (LMIC)	LMIC	Asia	Decision tree model	2005	Family member DOTS	DOTs	CD	Curative	DALYs averted	18313 Males & 7502 Males	9400 DALYs gained
				Tuberculosis	15 years and above	Adolescents-Elderly					2005	Community member DOTS	DOTS	CD	Curative	DALYs averted	18314 Males & 7502 Males	13,000 DALYs gained
				Tuberculosis	15 years and above	Adolescents-Elderly					2005	Health Worker DOTS	DOTS	CD	Curative	DALYs averted	18315 Males & 7502 Males	7900 DALYs gained
de Vlas SJ et al. 2016	To estimate the global health impact of meeting 2020 targets in terms of averted morbidity, mortality, and disability adjusted life years (DALYs).	All Cohorts	Multiple	NTD	All age groups	All Cohorts	(sub) Tropical resource-constrained regions	Global	Multi-regions	Health impacts assessement	2010	Preventive chemotherapy (lymphatic filariasis, onchocerciasis, schistosomiasis, soil-transmitted helminths and trachoma)	PCT	CD	Disease prevention	DALYS averted		209 Million DALYs will be averted in the period 2021-2030
				NTD	All age groups	All Cohorts					2010	Innovative and intensified disease management (IDM) (Chagas’ disease, human African trypanosomiasis, leprosy and visceral leishmaniasis)	IDM	CD	Curative	DALYS averted		154 Million DALYs will be averted in the period 2021-2030
De Neve J-W et al. 2018	To assess the health, education and economic gains of NTD interventions	All Cohorts	Single	NTD	All age groups	All Cohorts	Madagascar (LIC)	LIC	Africa	Extended cost-effectiveness analysis (ECEA)		Preventive chemotherapy for schistosomiasis, lymphatic filariasis, Ascaris lumbricoides, Trichuris trichiura, and hookworm infections	PCT	CD	Disease prevention	DALYS averted		Preventive chemotherapy averts 9990 DALYs	Investing in NTD control in low-resource settings have societal benefits
A Montresor et al. 2017	To estimate the impact of PC programmes on child morbidity.	All Cohorts	Single	NTD	All age groups	All Cohorts	17 countries in African Region, The Americas Region, Eastern Mediterranean Region, European region, South East Asia Region, and Western Pacific Region	Global	Multi-regions	Impact evaluation	2010-2015	PC for soil-transmitted helminthiasis	PCT	CD	Disease prevention	DALYS averted		PC averted 540,000 > 44% of the DALYs that would have been caused in children by STH without the control intervention in 2015	Preventive chemotherapy provides a significant health benefit
Turner et al. 2016	To estimate the health and economic benefits of LF intervention	All Cohorts	Single	NTD	All age groups	All Cohorts	Global programme	Global	Multi-regions	Modelling	2000-2014	PC for lymphatic filiariasis	PCT	CD	Disease prevention	DALYS averted		From 2000-2014, 5.6 billion treatments delivered to over 763 million people will potentially be averted 175 million DALYs	The health and economic benefits from the first 15 years of the Global Programme to Eliminate LF (GPELF ) was substantial
Abdullahi SA et al. 2021	To assess the impact of some interventional strategies for curtailing the burden of snakebite envenoming in a community	All Cohorts	Multiple	NTD	All age groups	All Cohorts	Nigeria (LMIC)	LMIC	Africa	Modelling	2019-2020	Public health awareness campaign on snakebite envenoming to the community	Awarness snake	CD	Health promotion	DALYS averted	26, 263, 866	Public health awareness averts 137,112.37 DALYs	Combining public health awareness of the susceptible individuals and antivenom treatment for victims of snakebite envenoming is the most cost effective strategy
				NTD	All age groups	All Cohorts					2019-2020	Treatment of snakebite envenoming	Treatment snake	CD	Curative	DALYS averted	26, 263, 867	Antivenom treatment for victims of snakebite envenoming averts 101,042.24DALYs	Combining public health awareness of the susceptible individuals and antivenom treatment for victims of snakebite envenoming is the most cost effective strategy
Anushua Sinha et al. 2007	To estimate child mortality, effectiveness of pneumococcal conjugate vaccine, and immunisation rates	Early childhood	Single	LRTI	Infants	Early childhood	GAVI eligible 72 countries	Global	Multi-regions	Decision analysis modelling	2005	Pneumococcal vaccination with no vaccination	PVC	CD	Disease prevention	DALYS averted		Pneumococcal vaccination was projected to avert 8·34 million DALYs annually if delivered at coverage rates similar to those for DTP3	Pneumococcal conjugate vaccine prevents deaths and is highly cost effective
Azadeh Tasslimia et al. 2011	To estimate child mortality, effectiveness of pneumococcal conjugate vaccine, and immunisation rates	Early childhood	Single	LRTI	Infants	Early childhood	GAVI eligible 72 countries	Global	Multi-regions	Decision analytic models built using an incidence-based approach	2010	Pneumococcal vaccination with no vaccination	PCV	CD	Disease prevention	DALYS averted		PCV could avert 9.3–17.6 million disability-adjusted life-years (DALY) annually.	PCV would be highly cost effective in GAVI-eligible countries
Kim et al. 2010	To assess the potential impact of PCVs of different valences	Early childhood	Single	LRTI	Infants	Early childhood	The Gambia (LIC)	LIC	Africa	State-transition modelling	2005	Pneumococcal vaccination (90% coverage with no vaccination	PCV	CD	Disease prevention	DALYS averted		Avertes 1000 DALYs, over the first 5 years of life of a birth cohort.	infant PCV vaccination is cost-effective and reduces pneumococcal diseases
Louis Niessen et al. 2009	To compare the cost-effectiveness of interventions to reduce pneumonia mortality through risk reduction, immunization and case management.	Early childhood	Multiple	LRTI	Infants	Early childhood	Nigeria (LMIC)	LMIC	Africa	Comparative impact assessment	2005	Breastfeeding promotion	Breast feeding	CD	Health promotion	DALYS averted		Projected to avert minimum of 1 067 216 DALYs	Combination of interventions are cost-effective in reducing pneumonia mortality
				LRTI	Infants	Early childhood					2005	Pneumococcal vaccine	PCV	CD	Disease prevention	DALYS averted		Projected to avert minimum of 2 263 079 DALYs	Combination of interventions are cost-effective in reducing pneumonia mortality
				LRTI	Infants	Early childhood					2005	Haemophilus influenza type B vaccine	HiB	CD	Disease prevention	DALYS averted		Projected to avert minimum of 2 173 602 DALYs	Combination of interventions are cost-effective in reducing pneumonia mortality
				LRTI	Infants	Early childhood					2005	Pneumococcal vaccine plus Haemophilus influenza type B vaccine	Hib+PCV	CD	Disease prevention	DALYS averted		Projected to avert minimum of 4 450 029 DALYs	Combination of interventions are cost-effective in reducing pneumonia mortality
				LRTI	Infants	Early childhood					2005	Use of cleaner liquid fuels	Liquid fuel	CD	Disease prevention	DALYS averted		Projected to avert minimum of 5 706 202 DALYs	Combination of interventions are cost-effective in reducing pneumonia mortality
				LRTI	Infants	Early childhood					2005	Use of solid fuel stoves	Solid fuel	CD	Disease prevention	DALYS averted		Projected to avert minimum of 4 275 433 DALYs	Combination of interventions are cost-effective in reducing pneumonia mortality
				LRTI	Infants	Early childhood					2005	Zinc supplementation	zinc	CD	Disease prevention	DALYS averted		Projected to avert minimum of 3 762 062 DALYs	Combination of interventions are cost-effective in reducing pneumonia mortality
				LRTI	Infants	Early childhood					2005	Community-based case management	CCM	CD	Curative	DALYS averted		Projected to avert minimum of 5 526 855 DALYs	Combination of interventions are cost-effective in reducing pneumonia mortality
				LRTI	Infants	Early childhood					2005	Facility-based case management	FCM	CD	Curative	DALYS averted		Projected to avert minimum of 5 870 092 DALYs	Combination of interventions are cost-effective in reducing pneumonia mortality
				LRTI	Infants	Early childhood					2005	Community-based case management plus Zinc supplementation	CCM+zinc	CD	Curative	DALYS averted		Projected to avert minimum of 8 583 929 DALYs	Combination of interventions are cost-effective in reducing pneumonia mortality
Kortz TB et al. 2017	To determine the cost-effectiveness of bubble continuous positive airway pressure (bCPAP)	Early childhood	Single	LRTi	Under 5	Early childhood	Malawi (LIC)	LIC	Africa	Cost-effectiveness analysis.	2011	standard of care (hospitalization+ low-flow oxygen and antibiotics) to standard of care plus bCPAP.	bCPAP	CD	Curative	DALYS averted		bCPAP averts 5.0 DALYs per child treated	bCPAP is a cost-effective intervention for severe paediatric pneumonia
T Tan-Torres Edejer et al. 2005	To determine the costs and effectiveness of selected child health interventions	Early childhood	Multiple	LRTi	Under 5	Early childhood	sub-Saharan Africa + South East Asia	Global	Multi-regions	Cost-effectiveness analysis	2000	Case management for childhood pneumonia (95% coverage)	CCM	CD	Curative	DALYS averted		2.88 million DALYs averted per year	Combination of interventions are cost-effective in reducing pneumonia mortality
				Diarrheal disease	Under 5	Early childhood					2000	Zinc supplementation (95% coverage)	zinc	CD	Disease prevention	DALYS averted		0.31 million DALYs averted
				Diarrheal disease	Under 5	Early childhood					2000	Zinc Supplimentation, Oral rehydrtaion therapy (ORT) & case management (95% coverage)	Zinc+ORT+CCM	CD	Curative	DALYS averted		7.55 million DALYs averted
S Zhang et al. 2017	To estimate the cost of childhood pneumonia management using the 2005 and 2013 WHO guidelines	Early childhood	Single	LRTi	Children	Early childhood	74 countries	Global	Multi-regions	Cost-effectiveness analysis	2013	Pneumonia management using IMCI-2013	CCM	CD	Curative	DALYS averted		39.8 million DALYs to be saved in 74 countries	Child pneumonia management as detailed in standard WHO guidelines is a very cost–effective intervention
Carl A B Pearson et al, 2021	To estimate incremental costs, DALYs, and cost-effectiveness of COVID vaccine	Adults	Single	LRTI	Adults	Adults	Pakistan (LMIC)	LMIC	Asia	Modelling	2020	COVID vaccination	Covid vaccine	CD	Disease prevention	DALYS averted		Projected to avert 85.1 (95% CrI: 84.6, 86.8) thousand DALYs	COVID-19 vaccination is cost effective with great impact
Daniel R Hogan etal. 2005	To assess the costs and health effects of a range of interventions for preventing the spread of HIV and for treating people with HIV/AIDS		Multiple	HIV	All age groups	All Cohorts	sub-Saharan Africa.	Regional	Africa	Cost effectiveness analysis based on an epidemiological model	2000	Mass media (100%) coverage compared with “no intervention”	Mass media	CD	Health Promotion	DALYS averted		DALYs averted (average yearly) 4.5 million	Mass media campaigns have contribution in HIV transmission reduction
		Late childhood		HIV	School age children	Late childhood					2000	School based education(80%) coverage compared with “no intervention”	School based edu	CD	Health Promotion	DALYS averted		DALYs averted (average yearly) 200,000	School based education would yield further health gains at higher budget levels
		KPHR		HIV	KPHR	KPHR					2000	Peer education for sex workers (95%) coverage compared with “no intervention”	Peer based edu	CD	Disease prevention	DALYS averted		DALYs averted (average yearly) 16.7 million	Interventions for sex workers and treatment of sexually transmitted infections are costeffective in reducing HIV transmission
				HIV	KPHR	KPHR					2000	Peer education and treatment of STI (95%) coverage compared with “no intervention”	Peer based edu+Treatment	CD	Disease prevention	DALYS averted		DALYs averted (average yearly) 20.2 million	Interventions for sex workers and treatment of sexually transmitted infections are costeffective in reducing HIV transmission
		All Cohorts		HIV	All age groups	All Cohorts					2000	Voluntary counselling and testing (95%) coverage compared with “no intervention”	VCT	CD	Disease prevention	DALYS averted		DALYs averted (average yearly) 5.2million	Voluntary counselling and testing would yield further health gains at higher budget levels
		Maternal age		HIV	Pregnant	Reproductive age					2000	Prevention of mother to child transmission in ANC compared with “no intervention”	PMTCT	CD	Disease prevention	DALYS averted		DALYs averted (average yearly) 900,000	PMTCT would yield further health gains at higher budget levels
				HIV	Pregnant	Reproductive age					2000	Treatment of sexually transmitted infections at ANC compared with “no intervention”	STI treatment in ANC	CD	Disease prevention	DALYS averted		DALYs averted (average yearly) 10.9 million	Treatment of sexually transmitted infections is a costeffective intervention for HIV transmission reduction
		Adolescents + Adults		HIV	Adolscents and adults	Adolescents + Adults					2000	Treatment of sexually transmitted infections (95% coverage) compared with “no intervention”	STI treatment	CD	Disease prevention	DALYS averted		DALYs averted (average yearly) 17.7 million	Treatment of sexually transmitted infections is a costeffective intervention for HIV transmission reduction
				HIV	All age groups	All Cohorts					2000	First and second line antiretroviral treatment with No intensive monitoring, compared with “no intervention”	ARV	CD	Curative	DALYS averted		DALYs averted (average yearly) 1.3 million	Antiretroviral therapy is also cost effective in improving population health
				HIV	All age groups	All Cohorts					2000	First and second line antiretroviral treatment with intensive monitoring, compared with “no intervention”	ARV	CD	Curative	DALYS averted		DALYs averted (average yearly) 1.4 million	Antiretroviral therapy is also cost effective in improving population health
O. Galárraga et al. 2018	To estimate cost and cost‑effectiveness of voluntary medical male circumcision in street‑connected youth	Adolescents	Single	HIV	Adolescents	Adolescents	Kenya (LMIC)	LMIC	Africa	Cost effectiveness analysis	2016-2017	Voluntary medical male circumcision (VMMC)	VMMC	CD	Disease prevention	DALY's averted	116 street‑connected youth	intervention averted 60166 DALYs in 5 years	The VMMC intervention was highly cost-effective in Kenya,
Aldridge et al, 2009	To determining a cost effective intervention response to HIV/AIDS in Peru	Adolescents + Adults	Multiple	HIV	Adults and adolescents (Above 15 years)	Adolescents + Adults	Peru (UMIC)	UMIC	Americas	Sentinel data/ Modelling	1985-2002	Mass media (50% coverage)	Mass media	CD	Health promotion	DALYs averted		Yearly 45,864 DALYs averted
		All Cohorts		HIV	All cohorts	All Cohorts					1985-2002	Blood safety (95% coverage)	Blood safety	CD	Disease prevention	DALYs averted		Yearly 124,599 DALYs averted
				HIV	Adults and adolescents (Above 15 years)	Adolescents + Adults					1985-2002	VCT (95% coverage)	VCT	CD	Disease prevention	DALYs averted		Yearly 71,236 DALYs averted
				HIV	Adults and adolescents (Above 15 years)	Adolescents + Adults					1985-2002	School based youth education(95% coverage)	School based edu	CD	Health promotion	DALYs averted		Yearly 138,719 DALYs averted
		KPHR		HIV	KPHR	KPHR					1985-2002	Peer counselling and treatment of sexually transmitted infections for female sex workers (95% coverage)	Peer counselling+STI treatmentFSW	CD	Disease prevention	DALYs averted		Yearly 19,157 DALYs averted
				HIV	KPHR	KPHR					1985-2002	Peer counselling and treatment of sexually transmitted infections for MSM (95% coverage)	Peer counselling+STI treatmentFSW	CD	Disease prevention	DALYs averted		Yearly 106,675 DALYs averted
				HIV	All cohorts	All Cohorts					1985-2002	Male condom to sexually active population (95% coverage)	Condom	CD	Health promotion	DALYs averted		Yearly 121,929 DALYs averted
				HIV	All cohorts	All Cohorts					1985-2002	STI treatment to anyone requesting this activity (95% coverage)	STI treatment	CD	Disease prevention	DALYs averted		Yearly 62,043 DALYs averted
				HIV	All cohorts	All Cohorts					1985-2002	Highly active antiretroviral therapy with laboratory monitoring (CD4 and viral load (95% coverage)	ARV	CD	Curative	DALYs averted		Yearly 13,999 DALYs averted
Suraratdecha C et al. 2018	Tto estimate the cost-effectiveness of PrEP among men having sex with men (MSM)	KPHR	Multiple	HIV	MSM (KPHR)	KPHR	Thailand (LMIC)	LMIC	Asia	Compartmental model of HIV transmission	2015	Pre-exposure prophylaxis (PrEP) to hih risk MSM	PrEP	CD	Disease prevention	DALYs averted	1880 MSM	PrEP provided to high-risk MSM averted 7,857	A PrEP strategy targeting high-risk MSM was found to be the most cost-effective intervention
				HIV	MSM (KPHR)	KPHR						Pre-exposure prophylaxis (PrEP) to all MSM	PrEP	CD	Disease prevention			PrEP provided to all MSM averted 19,368
Phillips et al 2021	To predict the effects of three implementation policies for the introduction of injectable CTG–RPV	Adolescents + Adults	Multiple	HIV	Adolescents/Adults (15-49)	Adolescents + Adults	SSA	Regional	Africa	Modelling approach	2020	Long-acting cabotegravir and rilpivirine to all people on ART	Injectable arv	CD	Curative	DALYs averted	1000 setting scenarios	DALYS Averted 30 400, per year over 10 years
				HIV	Adolescents/Adults (15-49)	Adolescents + Adults						Long-acting cabotegravir and rilpivirine to people with a recently measured viral load of >1000 copies per mL	Injectable arv	CD	Curative			DALYS Averted 17 900, per year over 10 years
				HIV	Adolescents/Adults (15-49)	Adolescents + Adults						Long-acting cabotegravir and rilpivirine to people with a recently measured viral load of <1000 copies per mL	Injectable arv	CD	Curative			DALYS Averted 16 700 per year over 10 years
Culhane et al 2020	Modeling the health impact and cost threshold of long-acting ART for adolescents and young adults in Kenya	Adolescents	Multiple	HIV	Adolescents and young adults (10-24 years)	Adolescents	Kenya (LMIC)	LMIC	Africa	Modelling Study		Proportion of adolscents and young adults on ART who switch to Long-acting cabotegravir and rilpivirine (85%)	Injectable arv	CD	Curative	DALYs averted	All Kenyans aged 0-59 years	122,081 DALYs averted
				HIV	Adolescents and young adults (10-24 years)	Adolescents						Proportion of adolscents and young adults on ART who switch to Long-acting cabotegravir and rilpivirine (71%)	Injectable arv	CD	Curative			25,173 DALYs averted
Pasricha et al 2020	To determine country-specific net benefit or harm and cost-effectiveness of universal provision of MNPs to children aged 6 months.	Early childhood	Single	Diarrheal disease	Infants (6-18months)	Early childhood	78 countries (46 countries in Africa, 20 in Asia or the Middle East, and 12 in Latin America)	Global	Multi-regions	Microsimulation modelling study	2019	6 months of universal distribution of daily Micronutrient powders (MNPs)	MNP	CD	Health Promotion	DALYs averted	5000 simulations of 5000 children per cohort, for each group (ie, intervention and control), per country (5 million children simulated per country)	In the 54 countries where MNP provision was beneficial, the median benefit was 28·1 DALYs averted per 10 000 children receiving MNPs (IQR 20·6-40·4).	Intervention averted DALYs in 54 countries (24 in Africa, 19 in Asia and the Middle East, 11 in Latin America) and resulted in DALYs gained in 24 countries (22 in Africa, one in Asia, and one in Latin America). MNP intervention provided a benefit on YLDs associated with anaemia, but these gains were attenuated and sometimes reversed by increases in YLLs associated with malaria and diarrhoea, redu…
Vogelzang et al 2020	Cost-Effectiveness of HIV Pre-exposure Prophylaxis Among Heterosexual Men in South Africa	Adolescents + Adults	Multiple	HIV	Adults: Younger men aged 18–24 years and older men aged 25–49 years	Adolescents + Adults	South Africa (UMIC)	UMIC	Africa	Modelling study	2017	Provision of oral PrEP,	PrEP	CD	Disease prevention	DALYs averted	a potential susceptible nationwide population of 4 million younger men and 9 million older men	In men<25: 24,500DALYs and in men>25: 49,500 DALYs averted
				HIV	Adults: Younger men aged 18–24 years and older men aged 25–49 years	Adolescents + Adults						Provision of injectable PrEP	PrEP	CD	Disease prevention			In men<25: 15,100DALYs and in men>25: 99,500 DALYs averted
				HIV	Adults: Younger men aged 18–24 years and older men aged 25–49 years	Adolescents + Adults						Provision of dual PrEP (both oral and injectable PrEP)	PrEP	CD	Disease prevention			In men<25: 39,600DALYs and in men>25: 149,000 DALYs averted
Dandona et al 2010	To assess the cost-effectiveness of HIV prevention interventions in Andhra Pradesh state of India		Multiple	HIV	All cohorts	All Cohorts	India (LMIC)	LMIC	Asia	Sentinel data/Modelling	2005-2006	Voluntary counselling and testing (VCT) centres	VCT	CD	Disease prevention	DALYS averted		28.1 DALYs saved per HIV infection averted
				HIV	All cohorts	All Cohorts					2005-2006	Prevention of parent to child transmission (PPTCT) centres	PMTCT	CD	Disease prevention	DALYS averted		38.4 DALYs saved per HIV infection averted
				HIV	All cohorts	All Cohorts					2005-2006	Sexually transmitted infection (STI) clinics	STI	CD	Disease prevention	DALYS averted		28.0 DALYs saved per HIV infection averted
				HIV	All cohorts	All Cohorts					2005-2006	Blood banks	Blood safety	CD	Disease prevention	DALYS averted		25.4 DALYs saved per HIV infection averted
		KPHR		HIV	KPHR	KPHR					2005-2006	Sex workers programs	Sex work programs	CD	Disease prevention	DALYS averted		27.8 DALYs saved per HIV infection averted
				HIV	KPHR	KPHR					2005-2006	MSM programs	MSM programs	CD	Disease prevention	DALYS averted		25.3 DALYs saved per HIV infection averted
				HIV	KPHR	KPHR					2005-2006	Truckers programs	Truckers programs	CD	Disease prevention	DALYS averted		27.4 DALYs saved per HIV infection averted
		All Cohorts		HIV	All cohorts	All Cohorts					2005-2006	Work place programs	Work place programs	CD	Disease prevention	DALYS averted		27.4 DALYs saved per HIV infection averted
		Late childhood		HIV	Children	Late childhood					2005-2006	Street children	Street children programs	CD	Disease prevention	DALYS averted		33.1 DALYs saved per HIV infection averted
				HIV	KPHR	KPHR					2005-2006	Prisoners program	Prisoners programs	CD	Disease prevention	DALYS averted		27.4 DALYs saved per HIV infection averted
				HIV	All cohorts	All Cohorts					2005-2006	Information education and communication (IEC) programme	IEC	CD	Health promotion	DALYS averted		27.4 DALYs saved per HIV infection averted
				HIV	All cohorts	All Cohorts					2005-2006	Condom promotion	Condom	CD	Health promotion	DALYS averted		27.4 DALYs saved per HIV infection averted
Ali et al., 2020	Determine the impact and cost-effectiveness of AIR deployment in conjunction with existing resuscitation training programs in low resource settings.	New borns	Single	RMNCH - Intrapartum related complication (birth asphyxia)	0-28 days	New borns	Tanzania (LMIC)	LMIC	Africa	Model-based simulation	2020	Use of the AIR device	AIR device	RMNACH	Health promotion	DALYs averted (calculated relative to a control cohort receiving HBB training only)	13/1000 simulated live births in Sub Saharan Africa	Approximately 9018 DALYs averted	The modeling analysis finds that use of the AIR device may be both an effective and cost-effective tool when used as a supplement to existing resuscitation training programs. Implementation of this strategy in multiple settings will provide data to improve our model parameters and potentially confirm our findings
Khan et al 2018	To estimate the impact and cost-effectiveness of preventive cholera vaccination over a ten-year period in a high-risk slum population	Early + late childhood	Multiple	Diarrheal disease	Infants/Children (1-14 years)	Early + late childhood	Bangladesh (LMIC)	LMIC	Asia	Modelling study	2015	Vaccination strategy (age group 1–4 years )	Cholera vaccine	CD	Disease prevention	DALYs averted	2,976,785 vaccinated	Number of DALYs averted: 1,043
				Diarrheal disease	Infants/Children (1-14 years)	Early + late childhood						Vaccination strategy (age group 1–14 years )	Cholera vaccine	CD	Disease prevention			Number of DALYs averted: 6,241
				Diarrheal disease	Infants/Children (1-14 years)	Early + late childhood						Vaccination strategy (age group 1+ years)	Cholera vaccine	CD	Disease prevention			Number of DALYs averted: 10,366. The most effective strategy would be vaccinating all ages one year and above.
Ahmed et al., 2020	Estimate neonatal health benefits and healthcare provider costs of a theoretical Group B streptococcal (GBS) hexavalent maternal vaccination programme	Maternal age	Single	RMNCH (Neontal Sepsis)	Pregnant women	Reproductive age	The Gambia (LIC)	LIC	Africa	Multi-level analysis	2014	hexavalent vaccine	Group B streptococcal (GBS) hexavalent maternal vaccination	RMNACH	Health promotion	DALYs averted	750 mother-infant pairs	Vaccination with a hexavalent vaccine would 768 DALYs compared to current standard of care	The introduction of a hexavalent vaccine would considerably reduce the current burden of GBS disease in The Gambia but to be cost-effective, the vaccine price per dose would need to be $12/dose or less.
Chola et al 2015	To evaluate the cost-effectiveness of a breastfeeding promotion intervention targeting mothers and their 0 to 6 month old children.	Early childhood	Multiple	Diarrheal disease	Mothers/Infants (0-6months)	Early childhood	Uganda (LIC)	LIC	Africa	Community randomized trial & modelling	2006-2008	Community based peer counselling (in addition to HFP)	Peer counselling	CD	Health promotion	DALYs Averted	Twenty-four clusters	5.78 DALYs averted (Peer counselling)	Our strategy to promote community based peer counselling is unlikely to be cost-effective in reducing diarrhoea prevalence and mortality in Uganda, because its cost per DALY averted far exceeds the commonly assumed willingness-to-pay threshold of three times Uganda's GDP per capita (US$1653).
				Diarrheal disease	Mothers/Infants (0-6months)	Early childhood						Standard HFP (Health Facility Breastfeeding promotion) alone	Breast feeding	CD	Health promotion			5.76 DALYs averted (health facility breastfeeding promotion)
Plessow et al. 2016	To estimate the cost-effectiveness of price subsidies on fortified packaged infant cereals (F-PICs) in reducing IDA in 6-23-monthold children in urban India.	Early childhood	Multiple	Dietary iron deficiency	Infants (6-23 months)	Early childhood	India (LMIC)	LMIC	Asia	Modelling study	2013	Price subsidies on fortified packaged infant cereals (F-PICs) for free	Price subsidies	RMNACH	Health promotion	% DALYs averted	12 large Indian cities with a populationsize of more than 500,000 inhabitants	268301 DALYs averted at 50g/d for free;	Price subsidies on F-PICs are a cost-effective way to reduce the social costs of IDA in 6-23-month-old children in large Indian cities. Interventions targeting poorer households are especially cost-effective.
				Dietary iron deficiency	Infants (6-23 months)	Early childhood						Price subsidies on fortified packaged infant cereals (F-PICs) with 80% discount	Price subsidies	RMNACH	Health promotion			95,599DALYs averted at 80% discount
				Dietary iron deficiency	Infants (6-23 months)	Early childhood						Price subsidies on fortified packaged infant cereals (F-PICs) with 50% discount	Price subsidies	RMNACH	Health promotion			60,840 DALYs averted for 50% discount among socio-economic strata (SES) SES 1-12
Puett et al. 2019	Demonstrate the magnitude of change in estimates of DALYs attributable to severe acute malnutrition (SAM) using different disability weights, local and SEYLL life expectancies, and ageweighting and discounting.	Early + late childhood	Single	RMNCH (malnutrition)	Children	Early + late childhood	Bangladesh and Nigeria (LMIC)	LMIC	Multi-regions	Secondary data analysis	June 2009 and June 2010	Community-based management of acute malnutrition (CMAM) programme	CMAM	RMNACH	Curative	Dalys averted	19 876 admissions; 724 admissions	4717 DALYs averted by the Bangladesh programme and 4 928 765 DALYs averted by the Nigeria programme	DALY estimates are sensitive to the model used. This complicates comparisons between studies using different models and needs to be accounted for in decision making. It seems sensible for analyses to report results using models with and without AD and using local and standard LE
Willcox, M., et al. (2017)	Examine the costs of a Low-dose, high-frequency training (LDHF) training approach for basic emergency obstetric and newborn care and calculates the incremental cost-effectiveness of the LDHF training program for health outcomes of newborn survival, compared to the status quo alternative of no training	New borns	Single	RMNCH - intrapartum related complication (birth asphyxia)	Newborn	New borns	Ghana (LMIC)	LMIC	Africa	Retrospective program cost analysis with activity-based costing	2014-2017	Low-dose, high-frequency training in basic emergency obstetric and newborn care	Training	RMNACH	Health promotion	DALYs averted	40 health facilities	20,313 DALYs averted;	Need to invest into LDHF training in-service providers on basic emergency obstetric and newborn care to obtain value for money and considered for expansion in Ghana; integrate into existing in-service training programs and health system organizational structures for lower cost and more efficiency at scale.
Alonzo Gonzalez et al, 2000	Analyse the cost and effectiveness of three control strategies hypothetically delivered through the Expanded Programme on Immunisation	Early childhood	Single	RMNCH (DID)	Infants	Early childhood	Tanzania (LMIC)	LMIC	Africa	Cross Sectional Survey	2000	Daily iron suplate II supplementation +malaria chemoprophylaxis - Deltaprim	Iron	RMNACH	Disease prevention	DALYs averted	2322 infants	2054 DALYs	There is the need to include Daily iron suplate II supplementation +malaria chemoprophylaxis - Deltaprim in the EPI in parts of Sub-Saharan Africa
Wieser et al 2018	To estimate the cost-effectiveness of price subsidies on fortified packaged complementary foods (FPCF) in reducing micronutrient deficiencies	Early childhood	Multiple	RMNCH (Micronutrient deficiency)	Infants (6–23-month-old)	Early childhood	Pakistani (LMIC)	LMIC	Asia	Modelling study	2012-2013	Price subsidies on fortified packaged complementary foods (FPCF) for children in different wealth quintiles	Price subsidies	RMNACH	Health promotion	DALY averted	487,400 infants	A 40 % subsidy for the poorest 20 % (SES2) would for instance avert 1·8 % of DALY	Price subsidies on FPCF might be a cost-effective way to reduce the societal costs of micronutrient deficiencies in 6-23-month-old children in Pakistan. Interventions targeting poorer households are especially cost-effective
				RMNCH (Micronutrient deficiency)	Infants (6–23-month-old)	Early childhood						Price subsidies on fortified packaged complementary foods (FPCF) for children in different wealth quintiles	Price subsidies	RMNACH	Health promotion			at 80% subsidey - 19 050 DALYs
				RMNCH (Micronutrient deficiency)	Infants (6–23-month-old)	Early childhood						Price subsidies on fortified packaged complementary foods (FPCF) for children in different wealth quintiles	Price subsidies	RMNACH	Health promotion			75g/d for free - 45 571 DALY averted
Svefors et al 2018	To evaluate whether the MINIMat interventions remain cost-effective in view of both favourable (decreased under-five-years mortality) and unfavourable (increased stunting) outcomes.	Maternal age	Multiple	RMNCH (Malnutrition)	Pregnant women	Reproductive age	Bangladesh (LMIC)	LMIC	Asia	Randomized trial	2001-2003	Routine prenatal supplementation of 60 mg iron and folate plus the usual timing (week 20) of daily food supplements (U60Fe) to the potentially superior multiple micronutrients plus an early invitation (week 9) to food supplementation (EMMS)	Iron	RMNACH	Health promotion	DALYs averted	4436 pregnant women	A total of 0.1 DALY5s and 0.7 DALYs per child were averted by switching to U30Fe, and 0.2 DALY5s and 1.3 DALYs per child were averted by switching to EMMS. Switching from U60Fe to EMMS would avert twice as many DALYs as switching to U30Fe	When both favourable and unfavourable outcomes were included in the analysis, early prenatal food and multiple micronutrient interventions remained highly cost effective and seem to be meaningful from a public health perspective
Goudet et al 2018	To assess the cost-effectiveness of a community-based programme for prevention and treatment of acute malnutrition delivered by non-government SNEHA community health workers	Early childhood	Single	RMNCH (Malnutrition)	Infants (0-3 years)	Early childhood	India (LMIC)	LMIC	Asia	Modelling study	2013	Community based prevention and treatment for acute malnutrition intervention (- prevent and treat acute malnutrition in infants under 3 years old; (2) increase in optimal breastfeeding practices among lactating mothers; (3) improve complementary feeding practices in infants 6 months to 3 years of age; (4) reduce infections and increase referrals and treatment of illnesses; (5) completion of immun…	6 interventions	RMNACH	Disease prevention+Curative+health promotion	DALYs averted	3382 infants	The number of DALYs averted by the programme was 15,016	ICDS Anganwadi community health workers can work efficiently with community health workers to increase the prevention and treatment coverage in slums in India and can lead to policy recommendations at the state, and potentially the national level, to promote such programmes in Indian slums as a cost-effective approach to tackling moderate and severe acute malnutrition.
Kasteng et al 2018	To assess the cost-effectiveness of a mass radio campaign on health-seeking behaviours for child survival within a trial in Burkina Faso and at national scale.	Maternal age	Single	RMNCH (Malnutrition)	Pregnant women and children under 5	Reproductive age	Burkina Faso (LIC)	LIC	Africa	Cluster randomised trial	2012-2015	A mass radio campaign addressing the main causes of postneonatal child mortality was broadcast over a 35-month period between 2012 and 2014 by seven community radio stations in the country with high radio listenership	Mass media	RMNACH	Health promotion	DALYs averted	620 000 pregnant women and children under five	82538 DALYs averted
Dalziel et al. (2010)	To provide input to Australian and New Zealand government decision making regarding an optimal strategy to reduce the rate of neural tube defects (NTD)	Maternal age	Multiple	RMNCH (Congenital anomalies)	Fetus/Women in reproductive age	Reproductive age	Australian and New Zealand (HIC)	HIC	Australia	Seminal studies data and modelling	2010	Folate/folic acid consumption in women capable of or planning a pregnancy; Population-wide campaigns to promote supplement use	Campaign	RMNACH	Health promotion	DALYs averted	National level data coverong 2 countries	Reduced 2243 DALYs in Australia and 722 in Newzealand	Several options for reducing NTD appear to fall well within accepted societal cost-effectiveness norms. All estimates are subject to considerable uncertainty, exacerbated by possible interactions between interventions, including impacts on currently effective strategies. The Australian and New Zealand governments have decided to proceed with mandatory fortification; it is hoped they will support …
				RMNCH (Congenital anomalies)	Fetus/Women in reproductive age	Reproductive age						Folate/folic acid consumption in women capable of or planning a pregnancy; mandatory fortification	Mandatory fortification	RMNACH	Health promotion			Reduced 1970 DALYs in Australia and 574 in Newzealand
Tobe, R. G., et al. (2017)	Provide information for future clinical and health policy decisions by assessing the cost-effectiveness of critical congenital heart disease (CCHD) screening	New borns	Multiple	RMNCH (Congenital anomalies)	Newborns	New borns	China (UMIC)	UMIC	Asia	Modelling study/Intervention	2015	Screening all Chinese newborns annually using clinical assessment alone	Clinical assessement	RMNACH	Health promotion	DALYs averted	National level data on all Chinese newborns	Clinical assessmen: 371.67 DALYS averted;	Neonatal screening for CCHD at the national level, clinical assessment was a very cost-effective preliminary choice and pulse oximetry plus clinical assessment was worth considering for the long term. Improvement in accessibility to treatment is crucial to expand the potential health benefits of screening.
				RMNCH (Congenital anomalies)	Newborns	New borns						Screening all Chinese newborns annually using pulse oximetry alone	Pulse oximetry	RMNACH	Health promotion			Pulse oximetery: 322.65 DALYS averted;
				RMNCH (Congenital anomalies)	Newborns	New borns						Screening all Chinese newborns annually using pulse oximetry as an adjunct to clinical assessment	Clinical assessement +Pulse oximetry	RMNACH	Health promotion			Pulse oximetery with clinical assessmen: 426.63 DALYS averted.
Sutherland, T., et al. (2013)	To assess the cost-effectiveness of a non-pneumatic anti-shock garment (NASG) for obstetric hemorrhage in tertiary hospitals in Egypt and Nigeria.	Maternal age	Single	RMNCH (Obstetric hemorrhage)	Pregnant Women	Reproductive age	Egypt and Nigeria (LMIC)	LMIC	Africa	Intervention clinical trial	2010	Examined three intervention scenarios: no women in shock receive the NASG, only women in severe shock receive the NASG, and all women in shock receive the NASG.	NASG	RMNACH	Curative	DALYs averted	1,442 patients with obstetric hemorrhage	For 1000 women presenting in shock, providing the NASG to those in severe shock averts 357 DALYs in Egypt and 2,063 DALYs in Nigeria.	For 1000 women presenting in shock, providing the NASG to those in severe shock results in decreased mortality and morbidity, which averts 357 DALYs in Egypt and 2,063 DALYs in Nigeria.
Joshi, B. N., et al. (2021)	Assessed cost-effectiveness of three UBT devices used in Indian public health settings.	Maternal age	Multiple	RMNCH (Obstetric hemorrhage)	Post Partal women	Reproductive age	India (LMIC)	LMIC	Asia	Modelling study	2017-2018	Every Second Matters (ESM )-Uterine balloon tamponade (UBT) as compared to standard care i.e.condom-UBT in atonic PPH management.	ESM-UBT	RMNACH	Curative	DALYs averted	59,962women	0.030 DALYs averted (ESM-UBT versus condom-UBT);	For atonic PPH management in India, condom-UBT offers better value as compared to Bakri-UBT. Given the limited clinical effectiveness evidence and uncertainty in sensitivity analysis, cost-saving result for ESM-UBT must be considered with caution.
				RMNCH (Obstetric hemorrhage)	Post Partal women	Reproductive age						Bakri -Uterine balloon tamponade (UBT) device as compared to standard care i.e.condom-UBT in atonic PPH management.	Bakri-UBT	RMNACH	Curative			-0.081 DALYs averted (Bakri-UBT versus condom-UBT)
Downing et al 2015	The estimate the cost-effectiveness of the non-pneumatic anti-shock garment (NASG) first-aid device	Maternal age	Single	RMNCH (Obstetric hemorrhage)	Pregnant women	Reproductive age	Zambia and Zimbabwe (LMIC)	LMIC	Africa	Cluster-randomized clinical trial (CRCT)	2009-2012	Early NASG application at the Primary Health Center (PHC) compared to later application at the RH	NASG	RMNACH	Curative	DALYs averted	38 peri-urban PHCs peri-urban with at least 500 annual deliveries	Women in the early application group averted 0.712 DALYs(p < 0.05) compared to those in the later application group.	Early NASG application at the PHC for women in hypovolemic shock has the potential to be cost-effective across many clinical settings. The NASG is designed to reverse shock and decrease further bleeding for women with obstetric hemorrhage; therefore, women who have received the NASG earlier may be better able to survive delays in reaching definitive care at the RH and recover more quickly from sh…
Goodman et al., 2017	The cost effectiveness of a quality improvement program to reduce maternal and fetal mortality in a regional referral hospital in Accra, Ghana.	Maternal age	Single	RMNCH (obstetric hemorrhage)	Mothers and newborns	Reproductive age	Ghana (LMIC)	LMIC	Africa	Modelling study	2008 2011	Quality improvement programme	QIM	RMNACH	Health promotion	DALYs averted	9,357 deliveries	10,838 maternal DALYs averted	QI interventions to reduce maternal and fetal mortality in low resource settings can be highly cost effective. Cost-effectiveness analysis is feasible and should regularly be conducted to encourage fiscal responsibility in the pursuit of improved maternal and child health
McLaren et al 2017	Present the first cost-effectiveness analysis of multiple medical devices used to diagnose pre-eclampsia in low- and middle-income countries (LMICs)	Maternal age	Single	RMNCH (hypertensive disorders of pregnancy)	Pregnant women	Reproductive age	LMICs/low resource settings (LIC+LMIC)	LIC+LMIC	Multi-regions	Systematic literature review	2000 -2015	Assessing diagnostc tools for pre-eclampsia	Devices	RMNACH	Health promotion	DALY gained	5,000 independent Monte Carlo simulations	Microlife, Uristik: 0.00240 DALYS averted Nissei (low), Uristik: 0.00002 DALYS averted Sphygmo (low), Uristik: 0.00013 DALYS averted Nissei (low), CLINITEK(low): 0.00085 DALYS averted Sphygmo (low), CLINITEK (low): 0.00018 DALYS averted Sphygmo (low), DCA 2000+: 0.00015 DALYS averted	Simple devices are more costeffective than complex devices. Findings have important implications for policy makers, health economists, health care providers and engineers
Bahamondes et al., 2014	Evaluate pregnancy and continuation rates and, for the first time, to estimate the disability-adjusted life year (DALY) averted among LARC and DMPA users at a Brazilian university-based clinic established 30 years ago	Maternal age	Multiple	RMNCH (abortion and related complications )	Pregnant women	Reproductive age	Brazil (UMIC)	UMIC	Americas	Retrospective study (medical records review	2014	Provision of Long-acting reversible contraceptives (LARCs) and depot-medroxyprogesterone acetate [DMPA] methods	LARC	RMNACH	Disease Prevention	DALYs averted	50 004 medical charts	1056–1412 DALYs averted	LARC methods and DMPA are highly effective and women who were well counselled used these methods for a long time. The health benefits regarding averting maternal morbidity and mortality, child mortality, and unsafe abortions is an example to health policy makers to implement more family planning programmes and to offer contraceptive methods, mainly LARC methods at no cost, or at least at affordab…
Memirie et al 2019	Examine the cost-effectiveness of selected MNH interventions in an Ethiopian setting	Maternal age	Multiple	RMNCH (hypertensive disorders of pregnancy)	Pregnant women	Reproductive age	Ethiopia (LIC)	LIC	Africa	Systematic literature review	2018	Management of pre-eclampsia and eclampsia	Pre-eclamsia	RMNACH	Curative	DALYs averted	13 case management and preventive MNH interventions	0.005 DALYs averted (in millions)	Given the substantial health dividend from investing in universal coverage of the intervention included in our analysis, this evidence could inform national policymakers to prioritize scale-up of maternal and child health interventions in Ethiopia
				RMNCH (abortion and related complications )	Pregnant women	Reproductive age					2018	Safe abortion	Safe abortion	RMNACH	Disease Prevention	DALYs averted	13 case management and preventive MNH interventions	0.007 DALYs averted (in millions)
				RMNCH (maternal sepsis) )	Pregnant women	Reproductive age					2018	Maternal sepsis case management	Maternal sepsis	RMNACH	Curative	DALYs averted	13 case management and preventive MNH interventions	0.005 DALYs averted (in millions) ;
				RMNCH (maternal sepsis) )	Pregnant women	Reproductive age					2018	Tetanus toxoid (pregnant women)	TT	RMNACH	Disease Prevention	DALYs averted	13 case management and preventive MNH interventions	0.016 DALYs averted (in millions)
				RMNCH (obstetric hemorrhage)	Pregnant women	Reproductive age					2018	Active management of the third stage of labour	Activ e labour mangement	RMNACH	Curative	DALYs averted	13 case management and preventive MNH interventions	0.007 DALYs averted (in millions)
		New borns		RMNCH (Premturity and related complications )	Newborn	New borns					2018	Antibiotics for preterm pre-labour rupture of membrane (pPRoM)	Antibiotics	RMNACH	Disease Prevention	DALYs averted	13 case management and preventive MNH interventions	0.009 DALYs averted (in millions)
				RMNCH (Premturity and related complications )	Newborn	New borns					2018	Kangaroo mother care	Kangaroo	RMNACH	Disease Prevention	DALYs averted	13 case management and preventive MNH interventions	0.037 DALYs averted (in millions)
				RMNCH (Premturity and related complications )	Newborn	New borns					2018	Antenatal corticosteroids for preterm labour	Steroid	RMNACH	Disease Prevention	DALYs averted	13 case management and preventive MNH interventions	0.009 DALYs averted (in millions)
				RMNCH (Neonatal Sepsis )	Newborn	New borns					2018	Newborn sepsis—injectable antibiotics	Neonatal sepsis	RMNACH	Curative	DALYs averted	13 case management and preventive MNH interventions	0.052 DALYs averted (in millions)
				RMNCH (Intra-partum realted complication - birth asphyxia)	Newborn	New borns					2018	Neonatal Resuscitation	Neonatal resuscitation	RMNACH	Curative	DALYs averted	13 case management and preventive MNH interventions	0.055 DALYs averted (in millions)
		Maternal age		Syphilis	Pregnant woman	Reproductive age						Syphilis detection and treatment (pregnant women)	Syphilis screening+treatment	CD	Disease prevention			0.007 DALYs averted (in millions)
		Maternal age		RMNCH (Intra-partum realted complication - birth asphyxia)	Pregnant woman	Reproductive age						Induction of labour (beyond 41 weeks)	Labour induction	RMNACH	Curative			0.003 DALYs averted (in millions)
Megiddo, 2016	To evaluate the health and economic benefits of a national program that finances and expands coverage of epilepsy treatment in India	All Cohorts	Single	Epilepsy	All cohorts	All Cohorts	India (LMIC)	LMIC	Asia	Modelling study	Not indicated	Incremental government expenditure (effective coverage for first-line therapy is 80%, and effective coverage for second-line therapy is 36%.)	Public funding	NCD	Health promotion	DALYs Averted	IndiaSim (Agent based model of the Indian Population)	Over 10 years, treatment in the baseline scenario averts 580 (UR 545–595) DALYs per 100,000 individuals compared to no treatment. Over the same period, in scenario 1 (public financing for first line anti-epileptics), 835 (UR 805–870) DALYs per 100,000 persons are averted incremental to the baseline. In scenario 2 (first &second line antiepileptics) an additional 65 (UR 56–76) DALYs per 100,000 ar…	Public financing of treatment increases treatment coverage and averts morbidity	A
Webb et al. 2017	To assess the cost effectiveness of sodium reduction strategies in 183 nations	All Cohorts	Single	CVD	All cohorts	All Cohorts	183 Countries	Global	Multi-regions	Global Modelling Study	2011 - 2020	Soft Regulation (Government agreements with food manufacturers) and public awareness raising on Salt Reduction	Government regulation	NCD	Health Promotion	DALYs Averted		a 10% reduction in sodium consumption over 10 years within each country was projected to avert approximately 5.8 million DALYs/year related to cardiovascular diseases	Scaled interventions driven by gorvenment to reduce salt consumption are effective in reducing risk for CVDs	C
Kuznik et al, 2016	To assess the cost-effectiveness of a newborn screening and prophylactic intervention (NSPI) package for SCD in 47 SSA countries	New borns	Single	SCD	Newborn	New borns	47 SSA countries	Regional	Africa	Markov Modelling	2010	Screening for SCD in all newborns at birth and prohylaxis measures for all positive cases	SCD screening	NCD	Curative	DALYs Averted	228169	2,414,612 DALYs that could be averted across all countries	Implementation of the intervention would avert morbidity related to SCD moreso in high malaria burden countries	B
Quaife et al 2018	To estimate the cost-effectiveness of combinations of candidate multi-purpose prevention technologies (MPTs), in South Africa among general population women and female sex workers (FSWs)	Adolescents + Adults	Multiple	HIV	Adolescents & Adults	Adolescents + Adults	South Africa (UMIC)	UMIC	Africa	DCE + Modelling study	2015	i) oral PrEP ii) intravaginal rings iii) injectable ARVs iv) microbicide gels v) SILCS diaphragms used in concert with gel.	PrEP	CD	Disease prevention	DALYs averted	484 self-reported HIV-negative women: 362 from the general population and 122 FSWs.	Almost 300,000 DALYs averted in the 15-24 year age group and almost 6000 DALYs averted in FSWs with use of all 5 products	Co‐provision or co‐formulation of contraceptive and HIV prevention products will be cost‐effective among younger women and FSWs, but not among older women
Pillarisetti et al 2017	Cost-effectiveness analysis (ECEA) of policies designed to promote uptake of hypothetical HAP control interventions aligned with three national government programs	All Cohorts	Multiple	COPD	All cohorts	All Cohorts	India (LMIC)	LMIC	Asia	Modelling Study	2016	Complete replacement of traditional stoves in solid fuel	Solid fuel	NCD	Health promotion	DALYs averted		77,000 averted DALYs over a 5 year period
				COPD	All cohorts	All Cohorts						Complete replacement of traditional stoves in chimney stoves	Chimney stove	NCD	Health promotion			676,000 averted DALYs over a 5 year period
				COPD	All cohorts	All Cohorts						Complete replacement of traditional stoves in blower stove	Blower stove	NCD	Health promotion			1,484,000 DALYs over a 5 year period
Choi et al , 2017	To assess the cost-effectiveness of CTX compared to IPTp-SP among HIV-infected pregnant women	Maternal age	Single	Malaria	Pregnant women	Reproductive age	Ghana, Kenya, Malawi, Mozambique, and Tanzania LIC+(LMIC)	LIC+LMIC	Africa	Microsimulation model	2016 - 2017	TX compared to IPTp-SP among HIV-infected pregnant women	IPTp	CD	Disease prevention	DALYs averted	10,000 women /country	The CTX Strategy dominates the 3-IPT High Strategy by averting more DALYs in most countries with 19,225 DALYs averted in Mozambique.	In malarious regions of sub-Saharan Africa, daily CTX for HIV-infected pregnant women regardless of CD4 cell count is cost-effective compared with 3-dose IPTp-SP as long as more than 82% of women adhere to daily dosing.
Vreman et al 2017	To assess the health and economic benefits of interventions aimed at reducing intake of added sugars.	Adults	Multiple	NCDs	Adults (above 20 years)	Adults	USA (HIC)	HIC	Americas	Markov modelling study	2015-2035	Reduction of added sugars consumption by 20%	Sugar reduction	NCD	Health promotion	DALYs averted	Base cohort of 22 400 people, with new entry of 416 people each year	0.767M DALYs averted with 20% reduction after 20 years
				NCDs	Adults (above 20 years)	Adults						Reduction of added sugars consumption by 50%	Sugar reduction	NCD	Health promotion			2.372 M DALYs averted with 50% reduction in sugar consumption after 20 years
Tolla et al, 2016	undertake a cost-effectiveness analysis of primary prevention, acute treatment and secondary prevention of ischemic heart disease (IHD) and stroke	Adults	Multiple	CVD	Adults	Adults	Ethiopia (LIC)	LIC	Africa	CEA of prevention and treatment interventions for CVD	2013-2014	Cholesterol lowering treatment for total chol. >5.7 mmol/l for Primary prevention of IHD and stroke	Statin	NCD	Disease prevention			98,880 Annual DALYs averted (discounted)	selected packages CVD interventions could be scaled up in Ethiopia at a modest budget increase and that combination drug treatment to individuals having more than 35 % absolute risk of CVD event is the most cost-effective intervention
				CVD	Adults	Adults						Anti-hypertension treatment for SBP >160 mmHg for Primary prevention of IHD and stroke	Antihypertension treatment	NCD	Disease prevention			19,073 Annual DALYs averted (discounted)
				CVD	Adults	Adults						Anti-hypertension treatment for SBP >140 mmHg for Primary prevention of IHD and stroke	Antihypertension treatment	NCD	Disease prevention			220,992 Annual DALYs averted (discounted)
				CVD	Adults	Adults						ASA + streptokinase + ACE-inhibitor	Combination CVD treatment	NCD	Curative			2396 Annual DALYs averted (discounted)
				CVD	Adults	Adults						Primary surgical revascularization with percutaneous coronary intervention (PCI)	PCI	NCD	Curative			2747 Annual DALYs averted (discounted)
				CVD	Adults	Adults						ASA + streptokinase	Combination CVD treatment	NCD	Curative			2110 Annual DALYs averted (discounted)
Angell et al, 2021	a modelled cost-effectiveness analysis of the SMARThealth Extend intervention relative to usual care in the rural Indonesian province of Malang using a specifically developed Markov model	Adults + Elderly	Single	CVD	Adults Elderly	Adults + Elderly	Indonesia (LMIC)	LMIC	Asia	Markov Model study	2016-2018	Effect of mobile technology enabled community based CVD risk assessment and mitigation	Mobile tech	NCD	Disease prevention	DALYs Averted		0.01 DALYs per person averted	The community-based technology-enabled SMARThealth intervention was a cost-effective mechanism to improve the management and care of individuals at high risk of CVD in a rural Indonesian population
Ha et al, 2011	To assess the costs, health effects and cost-effectiveness of a set of personal and non-personal prevention strategies to reduce CVD in Vietnam	Adults	Multiple	CVD	Adults	Adults	Vietnam (LMIC)	LMIC	Asia	CEA - WHO-CHOICE methods and analytical models		Media salt campaign	Mass media	NCD	Health promotion			45 939 annual DALYs averted
				CVD	Adults	Adults						Media smoking campaign	Mass media	NCD	Health promotion			7250 annual DALYs averted
				CVD	Adults	Adults						Media cholesterol campaign	Mass media	NCD	Health promotion			36 982 annual DALYs averted
				CVD	Adults	Adults						Mass media combination	Mass media	NCD	Health promotion			75 379 annual DALYs averted
				CVD	Adults	Adults						Treatment of SBP >140 mmHg -	Antihypertension treatment	NCD	Disease prevention			256 559 annual DALYs averted
				CVD	Adults	Adults						Treatment of SBP >160 mmHg -	Antihypertension treatment	NCD	Disease prevention			205 329 annual DALYs averted
				CVD	Adults	Adults						Treatment of cholesterol >5.7 mmol/l -	Statin	NCD	Disease prevention			78 179 annual DALYs averted
				CVD	Adults	Adults						Treatment of cholesterol >6.2 mmol/l -	Statin	NCD	Disease prevention			52 392 annual DALYs averted
				CVD	Adults	Adults						Combination treatment (>5% risk) -	Combination treatment	NCD	Disease prevention			404 684 annual DALYs averted
				CVD	Adults	Adults						Combination treatment (>15% risk) -	Combination treatment	NCD	Disease prevention			344 868 annual DALYs averted
				CVD	Adults	Adults						Combination treatment (>25% risk)	Combination treatment	NCD	Disease prevention			303 714 annual DALYs averted
				CVD	Adults	Adults						Combination treatment (>35% risk) -	Combination treatment	NCD	Disease prevention			264 716 annual DALYs averted
Bruins et al 2015	To explore the potential health impact of a potentially achievable sodium reduction in a specific food	Adults	Single	CVD	Adults above 20 years	Adults	Netherlands (HIC)	HIC	Europe	Modelling study	2011	Product reformulation with packaged soups containing on average 25% less sodium	Product reformulation	NCD	Health promotion	DALYs averted		819 DALYs averted
Jensen et al 2015	To investigate the cost-effectiveness of a full-scale implementation of the New Nordic Diet as a health promotion intervention	All Cohorts	Single	CVD/DM/Cancer	All age cohorts	All Cohorts	Denmark (HIC)	HIC	Europe	Modelling study	2009-2011	Higher consumption of grain-based foods, seafood, fruits and vegetables (with an increase in whole grain consumption constituting the difference for grain based foods), whereas the consumption of meat, dairy products, fats and other foods is lower.	Fiber foods	NCD	Health promotion	DALYs averted		6500 DALY/year averted for cardiovascular disease and about 3000 and 1200 DALY/year are calculated to be saved from colorectal cancer and lung cancer, respectively. In total, an estimated 18000 DALY will be saved per year in Denmark from six chronic diseases.	Main contributions from increased consumption of fruit and vegetables, reduced consumption of meat and reduced consumption of sugared drinks, but minor effect from changed consumption of fats. +
Finkelstein et al, 2021	to assess the budget required to scale up the programme and the incremental cost-effectiveness ratios	Adults	Single	CVD	Adults	Adults	Bangladesh, Pakistan, Srilanka (LMIC)	LMIC	Asia	RCT	2016 - 2018	Effect of a multicomponent community based hypertension screening and treatment program compared to usual community services	Hypertension screening	NCD	Disease prevention	DALYs Averted		DALYs averted Bangladesh – 413895, Pakistan -338397, Sri Lanka - 92 586	this study presents robust evidence for a cost-effective multicomponent programme led by CHWs, namely, COBRA-BPS, for the management of hypertension in rural communities
Mvundura et al 2015	To estimate the potential numbers of DALYs averted when the woman’s Condom is used as a family planning method and DALYs averted when it is used as an HIV prevention method.	Adults	Single	HIV	Adults 15-49 years	Adults	13 SSA countries (Botswana, Cameroon, Kenya, Lesotho, Malawi, Mozambique, Namibia, South Africa, Swaziland, Tanzania, Uganda, Zambia, and Zimbabwe) (LIC+LMIC+UMIC)	LIC+LMIC+UMIC	Africa	Modelling study	2014 -2015	Womens condom for family planning and HIV prevention	Condom	CD	Disease prevention	DALYs Averted	100000 condoms per country	estimated DALYs averted because of the use of the Woman’s Condom as a family planning method ranged from 182 in South Africa to 569 in Mozambique, while for its use as an HIV prevention method, the estimates ranged from 558 for Cameroon to 1,499 for Swaziland. A total of approximately 19,000 DALYs could be averted because of the dual use of the Woman’s Condom in these 13 countries, of which 74% o…
Price et al 2016	Understand the role of HIV prophylaxis during period of heightened risk	Maternal age	Single	HIV	Pregnant and breastfeeding women	Reproductive age	Sub Sahara Africa	Regional	Africa	Modelling study	2015-2016	Antiretroviral pre-exposure prophylaxis (PrEP) provision to pregnant and breastfeeding women	PrEP	CD	Disease prevention	DALYs Averted	10,000 HIV-negative pregnant women	PrEP administered to pregnant and breastfeeding women in SSA averted 3.15 DALYs (versus 3.49 for no PrEp)
Sharma et al 2016	Project the health and economic impact of implementing the HOPE intervention in Kenya	Maternal age	Single	HIV	Pregnant Women and their Male Partners	Reproductive age	Kenya (LMIC)	LMIC	Africa	Modelling study	2016	Home-Based Partner Education and Testing(HOPE) Intervention	Training	CD	Health promotion	DALYs Averted	601 pregnant women	21,601 Dalys averted at 80% intervention coverage
Chow et al, 2007	To generate and review cost-effectiveness information for interventions that address the major causes of disease burden in India	All Cohorts	Multiple	Tuberculosis	All cohorts	All Cohorts	India (LMIC)	LMIC	Asia	CEA	2006	DOTS treatment for all TB cases	DOTS	CD	Curative	DALYs Averted		90 million DALYs averted
		Early childhood		LRTi	Children under five	Early childhood					2005	Treatment of nonsevere clinical pneumonia at the community level	Pneumonia treatment	CD	Curative	DALYs Averted		1,520,000DALYs averted
				LRTi	All cohorts	All Cohorts					2005	Treatment of nonsevere and severe clinical pneumonia at the facility level	Pneumonia treatment	CD	Curative	DALYs Averted		428,000 DALYs averted
				Malaria	All cohorts	All Cohorts					2004	inhouse residual spraying with insecticide (IRS)(80% coverage)	IRS	CD	Disease prevention	DALYs Averted		2 million DALYs averted
				Malaria	All cohorts	All Cohorts					2004	insecticide-treated bed nets (80% coverage)	IRS	CD	Disease prevention	DALYs Averted		3.7 million DALYs averted
				Malaria	All cohorts	All Cohorts					2004	Treatment with chloroquin for P. vivax and ACT for P. falciparum	ACT+Chloroquin	CD	Curative	DALYs Averted		6 million DALYs averted
				Malaria	All cohorts	All Cohorts					2004	Treatment with ACT for P. falciparum and P. vivax	ACT	CD	Curative	DALYs Averted		6 million DALYs averted
				CVD+DM	All cohorts	All Cohorts					2001	Polypill for secondary CVD prevention	Polipill	NCD	Disease Prevention	DALYs Averted		46,960,667 DALYs averted, over five years
				CVD+DM	All cohorts	All Cohorts						10% price increase in tobacco	Price increase	NCD	Health Promotion			58.3 million DALYs averted
				CVD+DM	All cohorts	All Cohorts						Legislation to limit trans fats in processed food, over 10 years	Legislation	NCD	Health Promotion			17,272,727 DALYs averted
				CVD+DM	All cohorts	All Cohorts						Other nonprice interventions for tobacco	Non-price intervention	NCD	Health Promotion			29 million DALYs averted
				CVD+DM	All cohorts	All Cohorts						Nicotine replacement at 5 percent effectiveness	Nicotine replacement	NCD	Disease Prevention			19 million DALYs averted
				CVD+DM	All cohorts	All Cohorts						Metformin for diabetes treatment	Metformin	NCD	Curative			368,400 to 456,800 DALYs averted
				Cancer	All cohorts	All Cohorts						HPV Cytology screening, 2 visits, 1 x per lifetime at age 35	HPV	NCD	Disease Prevention			17.3 million DALYs averted
				Epilepsy	All cohorts	All Cohorts						Long-term phenobarbital for responsive epilepsy treatment	Phonobarbi	NCD	Curative			1.5 million DALYs averted
				Epilepsy	All cohorts	All Cohorts						Surgery for refractory epilepsy treatment	Surgery	NCD	Curative			182,000 DALYs averted
				Epilepsy	All cohorts	All Cohorts						Phenobarbital-lamotrigine combination for refractory epilepsy treatment	Phonobarbi+Lamotrigine	NCD	Curative			97,000 DALYs averted
				Diarrheal disease	Infants under 5	Early childhood					2001	Breastfeeding promotion	Breast feeding	CD	Health promotion	DALYs averted	All India	858,000 DALY	There is great potential for improving the health of its people at relatively low cost. Devoting just one percent of GDP (approximately US$6 billion) to a well-designed health program nationwide could save as much as 480 million healthy years of life.
				Diarrheal disease	Infants under 5	Early childhood					2001	Oral rehydration therapy	ORT	CD	Curative	DALYs averted	All India	7 million DALYs
Kasaie et al, 2020	to model the epidemiological impact and cost-effectiveness of an integrated programme similar to project SEARCH at a national and regional level in Kenya	Adults	Single	Integrated HIV and CVD/DM services	Adults	Adults	Kenya (LMIC)	LMIC	Africa	hybrid HIV/CVD microsimulation model	2019-2033	Effect of integrating HIV, DM and HTN screening and treatment	Integration	CD/NCD	Disease prevention	DALYs Averted		The intervention was estimated to avert 7.76m DALYs	such an integrated programme could save more than 300,000 lives over a 15-year period, with substantial improvements in the dual epidemics of HIV and NCDs in this setting
Gortmaker et al, 2015	to estimate the effectiveness, costs, reach, and cost effectiveness of interventions to reduce childhood obesity in the U.S	Early + late childhood	Single	NCDs	Children	Early + late childhood	USA (HIC)	HIC	Americas	Modelling study	2015-2025	Effect of sugar sweetened beverages tax on childhood obesity	Taxation	NCD	Disease prevention	DALYs Averted		an estimated 101,000 DALYs would be averted	The cost effectiveness of these preventive interventions is greater than that seen for published clinical interventions to treat obesity
Azadi et al 2014	To estimate the incremental cost-effectiveness of tuberculosis (TB) screening and isoniazid preventive therapy (IPT) among human immunodeficiency virus (HIV) infected adults in Rio de Janeiro, Brazil.	Adults	Single	HIV	Adults	Adults	Brazil (UMIC)	UMIC	Americas	RCT and Markov modelling	2010	Tuberculin skin testing (TST) followed by IPT for TST-positive patients with no evidence of active TB.	TPT	CD	Disease prevention	DALYs averted	100 eligible patients	Providing this intervention to 100 people would avert 1.14 discounted DALYs (1.57 undiscounted DALYs) over 1 year. 821 DALYs averted over 20 years
Vassall et al 2014	To assess the cost-effectiveness of Avahan, a large-scale, HIV preventive intervention, targeting high-risk populations in south India.	Adults	Multiple	HIV	Adults	Adults	India (LMIC)	LMIC	Asia	Cohort study and modelling	2004-2008	Peer-led outreach, education and condom distribution, free treatment of sexually transmitted infections (STIs), free commodity supplies (condoms, STI drugs), and facilitation of community mobilisation. Peer educators promoted condom use and attendance at clinics, and encouraged follow-up and partner treatment. Clinics provided treatment for STIs, referred clients to other clinical services, inclu…	Combination	CD	Disease prevention	DALYs averted	150,000 people	1 million DALYs were averted across the 22 districts
Hendriksen et al 2014	To evaluate the health benefits of salt-reduction strategies related to processed foods for the Dutch population	All Cohorts	Multiple	CVD	All age cohorts	All Cohorts	Netherlands (HIC)	HIC	Europe	Modelling study	2007-2010	1) substitution of high-salt foods with low-salt foods,	Food substti	NCD	Health promotion	DALYs averted		56, 000 DALYs averted
				CVD	All age cohorts	All Cohorts						2) a reduction in the sodium content of processed foods	Salt reduction	NCD	Health promotion			67,900 DALYs averted
				CVD	All age cohorts	All Cohorts						3) adherence to the recommended maximum salt intake of 6 g/d.	Salt reduction	NCD	Health promotion			56,400 DALYs averted
Holm et al 2014	To analyse the cost-effectiveness of six interventions aimed at preventing alcohol abuse in the adult Danish population	Adults	Multiple	CVD, cancers, road injuries	Adults	Adults	Denmark (HIC)	HIC	Europe	Modelling study	2009	1) 30% increased taxation in alcohol	Alcohol taxation	NCD	Health promotion	DALYs averted		1) 1911 DALYs averted	Interventions targeting the whole population were more effective than individual-focused interventions
				CVD, cancers, road injuries	Adults	Adults						2)increased alcohol minimum legal drinking age,	Alcohol age restriction	NCD	Health promotion			115 DALYS averted
				CVD, cancers, road injuries	Adults	Adults						3) advertisement bans on alcohol	Alcohol ads ban	NCD	Health promotion			2853 DALYs averted
				CVD, cancers, road injuries	Adults	Adults						4) limited hours of retail sales of alcohol	Regulation	NCD	Health promotion			2163DALYs averted
				CVD, cancers, road injuries	Adults	Adults						5) Brief and longer individual interventions on alcohol	Different interventions	NCD	Health promotion			390 DALYS averted. The total annual effect if all interventions (1-5) would be 7,300 DALY
Holm et al 2014	To estimate the health benefits of selective taxation of healthy and unhealthy food commodities in relation to CVD and nutrition-related cancers	All Cohorts	Multiple	CVD, Cancers (IHD, ischaemic stroke, colorectal cancer, lung cancer and breast cancer)	All cohorts	All Cohorts	Denmark (HIC)	HIC	Europe	Modelling study	2000-2002	1) halving the rate of value-added tax (VAT) on fruit and vegetables	Taxation	NCD	Health promotion	DALYs averted		Increased intake of fruit and vegetables by entire population (367.2 DALY per 100 000 people),
				CVD, Cancers (IHD, ischaemic stroke, colorectal cancer, lung cancer and breast cancer)	All cohorts	All Cohorts						2) increasing taxation on fats and sugar	Taxation	NCD	Health promotion			Increase intake of fibre (136.2 DALY per 100 000 people), and reduced its intake of saturated fat (8.3 DALY per 100 000 people) and fat (5.7 DALY per 100 000 people).
Moodie et al 2013	To examine the cost-effectiveness of Be Active Eat Well (BAEW), a large, multifaceted, community-based capacity-building demonstration program that promoted healthy eating and physical activity for Australian children aged 4-12 years between 2003 and 2006.	Early + late childhood	Multiple	CVD, DM, Cancers (ischaemic heart disease, ischaemic stroke, hypertensive heart disease, type 2 diabetes, osteoarthritis, endometrial cancer, colon cancer, postmenopausal breast cancer, and kidney cancer)	Children (4-12 years)	Early + late childhood	Australia (HIC)	HIC	Australia	A quasi-experimental, longitudinal design	2003--2006	BAEW intervention: 1) reduction of television viewing; 2) reduced consumption of sugar sweetened drinks 3) increased water consumption 4) reduced consumption of energy dense snacks 5) increased consumption of fruit and vegetables 6) increased active play after school and at weekends 7) increased active transport to schools	Combinations	NCD	Health promotion	DALYs averted	(1001 children—intervention; 1183—comparator)	The intervention resulted in 10.2 (−0.19; 21.58) DALYs averted, 1 521 DALYs modelled for 10% of the population
Niens et al 2014	To report the most cost-effective policy options to support and improve breast cancer control in Costa Rica and Mexico.	Adults + Elderly	Single	Breast cancer	Adults & Elderly	Adults + Elderly	Mexico and Costa Rica (UMIC)	UMIC	Americas	Modelling study		Biennial mammography screening (40-70) + treatment of stage I-IV + Trastuzumab (95%)		NCD	Disease prevention + Curative	DALYs averted	95% coverage level; women 50–70 years of age	3274 DALYs averted per year
Kim et al 2013	To estimate cervical cancer cases and disability-adjusted life years (DALYs) averted for human papillomavirus (HPV) vaccination of pre-adolescent girls	Adolescents + Adults	Multiple	Cervical Cancer	Pre-adolescents and adults	Adolescents + Adults	48 countries in SSA	Regional	Africa	Modelling study		Pre-adolescent female HPV vaccination followed by screening of women over age 30		NCD	Disease prevention	DALYs averted		Most DALYs averted were in Nigeria 80,100 and least were in Seychelles 10 DALYs averted	More than half of DALYs averted in sub-Saharan Africa were in Nigeria, Tanzania, Uganda, the Democratic Republic of the Congo, Ethiopia, and Mozambique.
Davidović et al 2021	To quantify the impact of mammography-based screening on the quality of life, disability-adjusted life years (DALYs) averted	Adults + Elderly	Multiple	Breast cancer	Adults and Elderly	Adults + Elderly	Netherlands (HIC)	HIC	Europe	Modelling study	Cohort from 1965	Triennial breast cancer screening starting at 50 ending at 69 years	Screening	NCD	Disease prevention	DALYs averted		Averted 46 DALYs per 100o women
				Breast cancer	Adults and Elderly	Adults + Elderly						Triennial breast cancer screening starting at 50 ending at 74 years	Screening	NCD	Disease prevention			Averted 49.68 DALYs per 100o women
				Breast cancer	Adults and Elderly	Adults + Elderly						Tiennial breast cancer screening starting at 45 ending at 74 years	Screening	NCD	Disease prevention			Averted 65.45 DALYs per 100o women
				Breast cancer	Adults and Elderly	Adults + Elderly						Biennial breast cancer screening starting at 45 ending at 74 years	Screening	NCD	Disease prevention			Averted 79.88 DALYs per 100o women
				Breast cancer	Adults and Elderly	Adults + Elderly						Annual breast cancer screening starting at 45 ending at 74 years	Screening	NCD	Disease prevention			Averted 105.58 DALYs per 100o women
Portnoy et al 2021	To assess similarities and differences in vaccine-impact projections through comparative modelling analysis by independently estimating the potential health impact of human papillomavirus (HPV) vaccination.	Late childhood	Multiple	Cervical cancer	Children 9 years old	Late childhood	Ethiopia, India, Nigeria and Pakistan (LIC+LMIC)	LIC+LMIC	Multi-regions	Modelling study	2021-2030	Vaccination scenario of 90% annual coverage among 10 cohorts of 9-year-old girls from 2021 to 2030	HPV	NCD	Disease prevention	DALYs averted		Specifically, the range between the PRIME model and the Harvard model for the estimated number of cervical cancer DALYs averted was: 4,650,000 to 5,030,000 in Ethiopia; 25,200,000 to 25,400,000 in India; 5,160,000 to 5,770,000 in Nigeria and 1,830,000 to 2,040,000 in Pakistan
Zehtab et al 2016	To analyze the cost-effectiveness of breast cancer screening using mammography in 35-69 year old women in an Iranian setting.	Adults + Elderly	Single	Breast cancer	Adults (35-69 years)	Adults + Elderly	Iran (LMIC)	LMIC	Asia	Modelling study	2013	Breast cancer screening	Screening	NCD	Disease prevention	DALYs averted	19651	The total effectiveness for screening and no-screening interventions was 0.06171 and 0.00864 disability adjusted life years averted, respectively	The effectiveness of this study was low, a reason of which may be the low effectiveness of short interval of screening (1 year).
Zelle et al 2012	To compare costs and effects of breast cancer control interventions in Ghana.	Adults + Elderly	Multiple	Breast cancer	Adults/Elderly	Adults + Elderly	Ghana (LMIC)	LMIC	Africa	Modelling study	2009	Basic palliative care	Palliative	NCD	Palliative	DALYs averted		374 DALYs averted annually	the annual number of DALYs saved by the individual stage I–IV breast cancer treatments varies between 365 (treatment of stage I) and 1860 (treatment of stage III). Combined, these interventions can avert almost 3800 DALYs. The addition of a palliative care programme only adds very few DALYs.
				Breast cancer	Adults/Elderly	Adults + Elderly						Extended paliative care		NCD	Palliative			375 DALYs averted annually
				Breast cancer	Adults/Elderly	Adults + Elderly						Treatment of stage I-IV breast cancer		NCD	Curative			3785 DALYs averted annually
				Breast cancer	Adults/Elderly	Adults + Elderly						Basic awareness raising + Treatment of stage I-IV breast cancer		NCD	Health promotion + Curative			5624 DALYs averted annually
				Breast cancer	Adults/Elderly	Adults + Elderly						Mass media awarness + Treatment of stage I-IV		NCD	Health promotion + Curative			9473 DALYs averted annually
				Breast cancer	Adults/Elderly	Adults + Elderly						Biennial clinical breast examination (CBE) screening (40-69) + Treatment of stage I-IV breast cancer		NCD	Disease prevention + Curative			12560 DALYs averted annually
				Breast cancer	Adults/Elderly	Adults + Elderly						Biennial mammography screening (50-69) + Treatment of stage I-IV breast cancer		NCD	Disease prevention + Curative			13185 DALYs averted annually
				Breast cancer	Adults/Elderly	Adults + Elderly						Biennial mammography screening (40-69) + Treatment of stage I-IV breast cancer		NCD	Disease prevention + Curative			14580 DALYs averted annually
				Breast cancer	Adults/Elderly	Adults + Elderly						Biennial clinical breast examination (CBE) screening (40-69) + Basic palliative care+ Treatment of stage I-IV breast cancer		NCD	Disease prevention + Curative + palliative			12561 DALYs averted annually
				Breast cancer	Adults/Elderly	Adults + Elderly						Biennial mammography screening (40-69) + extended palliative care+ Treatment of stage I-IV breast cancer		NCD	Disease prevention + Curative + palliative			13187 DALYs averted annually
				Breast cancer	Adults/Elderly	Adults + Elderly						Biennial mammography screening (40-69) + Basic palliative care+ Treatment of stage I-IV breast cancer		NCD	Disease prevention + Curative + palliative			14581 DALYs averted annually
Chisholm et al, 2012	To assess the comparative costs and effects of interventions to combat five neuropsychiatric conditions (schizophrenia, bipolar disorder, depression, epilepsy, and heavy alcohol use	All Cohorts	Multiple	Mental Disorders	All cohorts	All Cohorts	SSA	Regional	Africa	CEA epidemiological model	10 year period	Older antiepileptic drug in primary care – at 50% coverage		NCD	Curative	DALYs Averted	1000000	1360 DALYs averted	Reallocation of resources to cost effective intervention strategies would increase health gain, save money and help implement much needed expansion of services for neuropsychiatric conditions in low resource settings
				Mental Disorders	All cohorts	All Cohorts						Older antiepileptic in primary care – at 80% coverage		NCD	Curative			2176 DALYs averted
				Mental Disorders	All cohorts	All Cohorts						Newer antiepileptic in primary care – at 50% coverage		NCD	Curative			1360 DALYs averted
				Mental Disorders	All cohorts	All Cohorts						Newer antiepileptic in primary care - at 80% coverage		NCD	Curative			2176 DALYs averted
Zhang L et al 2019	To consider the impact and cost-effectiveness of offering preventive population genomic screening to all young adults in a single-payer health-care system.	Adolescents	Multiple	Cancer	Adults aged 18–25 years	Adolescents	Australia (HIC)	HIC	Australia	Modelling study		Preventive genomic screening for breast cancer		NCD	Disease prevention	DALYs averted	2,688,192 individuals	32,984 DALYs averted	Preventive genomic screening in early adulthood would be highly cost-effective in a single-payer health-care system, but ethical issues must be considered.
				Cancer	Adults aged 18–25 years	Adolescents						Preventive genomic screening Ovarian cancer		NCD	Disease prevention			15673 DALYs averted
				Cancer	Adults aged 18–25 years	Adolescents						Preventive genomic screening for Colorectal cancer		NCD	Disease prevention			12175 DALYs averted
				Cancer	Adults aged 18–25 years	Adolescents						Preventive genomic screening for Endometrial cancer		NCD	Disease prevention			1708 DALYs averted
				Cancer	Adults aged 18–25 years	Adolescents						Preventive genomic screening for combined breast and ovarian cancer		NCD	Disease prevention			49788 DALYs averted
				Cancer	Adults aged 18–25 years	Adolescents						Preventive genomic screening for Colorectal and endometrial cancer		NCD	Disease prevention			13,967 DALYs averted
				Cancer	Adults aged 18–25 years	Adolescents						Preventive genomic screening for Combined all cancer genes		NCD	Disease prevention			63837 DALYs averted
Sacks et al 2011	Traffic-light’ nutrition labelling and ‘junk-food’ tax: a modelled comparison of cost-effectiveness for obesity prevention	All Cohorts	Multiple	NCDs	All cohorts	All Cohorts	India (LMIC)	LMIC	Asia	Sentinel data/Modelling	2003	1) Mandatory inclusion of front-of-pack o traffic-light labelling (TLL) on selected products coupled with a 1-year national social marketing campaign to educate and informthe population on how to interpret the labels		NCD	Health promotion	DALYs averted	1.5 Million and 14.5 Million	DALYs averted : 45 100 (95% UI: 37 700; 60 100);	The tax intervention results in more DALYs averted than the TLL intervention (559 000 DALYs averted compared with 45 100), primarily because the TLL intervention was modelledto have an impact on the purchases of only 10% of the adult population, whereas the tax intervention impacts on the total adult population.
				NCDs	All cohorts	All Cohorts						2) Imposition of a Tax on foods in selected ‘unhealthy’ (‘junk-food’)food categories raising the consumer-end prices of these products by 10%.		NCD	Health promotion			DALYs averted 559 000 (95% UI: 459 500; 676 000)).
Shih et al 2009	To assess the cost-effectiveness of a skin cancer prevention program (named SunSmart) since it was introduced, together with its potential cost-effectiveness as an upgraded and ongoing national program.	All Cohorts	Single	Skin Cancer/Melanoma	All cohorts	All Cohorts	Australia (HIC)	HIC	Australia	Cohort	1988-2006	Skin cancer prevention program (named SunSmart)		NCD	Disease prevention	DALYs averted		SunSmart has averted 28,000 disability-adjusted life-years (DALYs), equivalent to 22,000 life-years saved, in the state of Victoria since its introduction in 1988. An upgraded national program for the next 20 years is estimated to avert 120,000 DALYs
Magnus et al 2009	To model the health benefits and cost-effectiveness of banning television (TV) advertisements in Australia for energy-dense, nutrient-poor food and beverages during children's peak viewing times.	Late childhood	Single	NCDs	Children (5-14 years)	Late childhood	Australia (HIC)	HIC	Australia	RCT/Modelling	2001	Banning television (TV) advertisements in Australia for energy-dense, nutrient-poor food and beverages during children's peak viewing times.		NCD	Health promotion	DALYs averted	2.4 Million	Total DALYs saved were 37 000 (95% UI 16 000, 59 000).
Etchie et al, 2016	To assess the health and economic gains resulting from attainment of WHO guidelines for PM2.5 concentrations – including interim target 2 (IT-2), interim target 3 (IT-3), and the WHO air quality guideline (AQG)	All Cohorts	Single	COPD	All cohorts	All Cohorts	India (LMIC)	LMIC	Asia	Modelling study	2013-2014	Air pollution (PM2.5) mitigation		NCD	Disease Prevention	DALYs averted		Ambient PM2.5 pollution accounted for 11,000 COPD-related DALYs in 2013. Mitigation measures that achieves a reduction, from current annual average PM2.5 level to IT-2 by the year 2023, would avert 15% of the PM2.5-attributed DALYs (17 [95% CI: 13, 21] thousand) in that year. Further reduction from IT-2 to IT3 by the year 2033 would avert about 30% of the PM2.5-attributed DALYs (37 [95% CI: 29, 4…	Reducing PM2.5-related air polution to the WHO recomended levels translates into an impressively large health and economic gain.
Alvis-Guzman et al, 2008	To evaluate the economic impact of natural gas as a sanitary alternative towards reducing respiratory disease associated with indoor air pollution	Late childhood + Adults	Single	COPD	Children and adults	Late childhood + Adults	Colombia (UMIC)	UMIC	Americas	Modelling	2008	Natural gas to reduce indoor air pollution; comparator- burning biomass fuel		NCD	Disease Prevention	Annual DALYs saved		1 500 (973-2 711) COPD-related DALYs would be averted annually with domiciliary natural gas	Domiciliary natural gas (DNG) is a sanitary technology which reduces the burden of indoor air pollution-associated respiratory diseases arising from burning biomass fuel in rural localities in a cost-effective way.
Stanciole et al, 2012	To determine the population level costs, effects, and cost effectiveness of selected, individual based interventions to combat chronic obstructive pulmonary disease (COPD) and asthma in the context of low and middle income countries	All Cohorts	Multiple	COPD/Asthma	All cohorts	All Cohorts	WHO AfrE Region	Regional	Africa	Mathematical modelling study	2012	Low dose inhaled corticosteroids for asthma and COPD		NCD	Curative	Annual DALYs saved per million population		Averted 25 DALYs annually per million population;	The treatment options available for asthma generally decrease chronic respiratory disease burden
		All Cohorts		COPD/Asthma	All cohorts	All Cohorts						Low dose inhaled corticosteroids +long acting β agonists for asthma and COPD		NCD	Curative			Averted 45 DALYs annually per million population
Cadilhac et al, 2011	To estimate the potential health status and economic benefits to society following a feasible reduction in the prevalence of six behavioural risk factors	All Cohorts	Single	COPD, CVD, Cancer, Injuries	All cohorts	All Cohorts	Australia (HIC)	HIC	Australia	Modelling study	2003	Addressing six behavioural risk factors: tobacco smoking; inadequate fruit and vegetable consumption; high risk alcohol consumption; high body mass index; physical inactivity; and intimate partner violence.		NCD	Disease Prevention	DALYs averted		95,000 DALYs averted	Reductions in common behavioural risk factors may provide substantial benefits to society
Chisholm et al, 2012	To identify and estimate the population costs and effects of a selected set of enforcement strategies for reducing the burden of road traffic injuries in developing countries	All Cohorts	Multiple	Road traffic Injury	all cohorts	All Cohorts	Countries in sub-Saharan Africa with very high adult and high child mortality (AfrE); and countries in South East Asia with high adult and high child mortality (SearD).	Regional	Africa	Cost effectiveness analysis based on an epidemiological model.	2005	Enforcement of speed limits via mobile speed cameras;		NCD	Health Promotion	disability adjusted life years (DALYs) averted per million population per year	road user groups (pedestrians, bicyclists, motorcyclists, car occupants, and bus or truck occupants) on choosen WHO sub regions	84 Annual DALYs saved per million population	A combined intervention strategy that simultaneously enforces multiple road safety laws which is way more cost-effective than conducting the interventions individually
				Road traffic Injury	all cohorts	All Cohorts						Drink-drive legislation and enforcement via breath testing campaigns;		NCD	Health Promotion			43 Annual DALYs saved per million population
				Road traffic Injury	all cohorts	All Cohorts						legislation and primary enforcement of seatbelt use in cars		NCD	Health Promotion			29 Annual DALYs saved per million population
				Road traffic Injury	all cohorts	All Cohorts						Legislation and enforcement of helmet use by motorcyclists		NCD	Health Promotion			62 Annual DALYs saved per million population
				Road traffic Injury	all cohorts	All Cohorts						Legislation and enforcement of helmet use by bicyclists		NCD	Health Promotion			19 Annual DALYs saved per million population
				Road traffic Injury	all cohorts	All Cohorts						Legislation and enforcement of Speed limits + drink-driving		NCD	Health Promotion			127 Annual DALYs saved per million population
				Road traffic Injury	all cohorts	All Cohorts						Legislation and enforcement of Seatbelt use + motorcycle helmet use		NCD	Health Promotion			91 Annual DALYs saved per million population
				Road traffic Injury	all cohorts	All Cohorts						Legislation and enforcement of Speed limits + drink-driving + seatbelt use		NCD	Health Promotion			156 Annual DALYs saved per million population
				Road traffic Injury	all cohorts	All Cohorts						Legislation and enforcement of Speed limits + drink-driving + motorcycle helmet use		NCD	Health Promotion			189 Annual DALYs saved per million population
				Road traffic Injury	all cohorts	All Cohorts						Legislation and enforcement of Drink-driving + seatbelt use + motorcycle helmet use		NCD	Health Promotion			134 Annual DALYs saved per million population
				Road traffic Injury	all cohorts	All Cohorts						Legislation and enforcement of Speed limits + seatbelt use + motorcycle helmet use		NCD	Health Promotion			175 Annual DALYs saved per million population
				Road traffic Injury	all cohorts	All Cohorts						Legislation and enforcement of Speed limits + drink-driving + seatbelt use + motorcycle helmet use		NCD	Health Promotion			218 Annual DALYs saved per million population
				Road traffic Injury	all cohorts	All Cohorts						Legislation and enforcement of Speed limits + drink-driving + seatbelt use + motorcycle helmet use + bicycle helmet use		NCD	Health Promotion			238 Annual DALYs saved per million population
Geoffrey Roberts et al, 2015	to investigate the cost-effectiveness of surgery and obstetric care in a rural district hospital in Africa	All Cohorts	Multiple	Road traffic Injury	all cohorts	All Cohorts	Zambia (LMIC)	LMIC	Africa	Cross sectional study	2012	Fracture/dislocation reduction		NCD	Curative	Dalys averted	428 patients	DALYs averted global: 238 Zambia: 166	Surgery is a highly cost-effective healthcare measure in the setting of an African district hospital. The presented outcomes demonstrate that surgery is on a par with better-recognised and funded interventions such as HIV anti-retrovirals, malaria prevention and diarrhoea treatment. There are recognised limitations with the GBD methodology used here; however, this remains the best way to investig…
				Road traffic Injury	all cohorts	All Cohorts						Fracture/dislocation fixation		NCD	Curative			Dalys averted global: 52 Zambia: 35
				Road traffic Injury	all cohorts	All Cohorts						Amputation		NCD	Curative			Dalys averted: global: 747 Zambia: 489
Bishai et al, 2006	to stimulate an informed dialogue about the need for informing decisions in the health and allied sectors that improve health and human welfare by reducing the burden of injuries in LMIC	All Cohorts	Multiple	Road traffic Injury	all cohorts	All Cohorts	China (UMIC)	UMIC	Asia	modelling	2001	1) improved enforcement of traffic codes requiring and enforcing use of bicycle helmets		NCD	Disease prevention	Dalys averted	Community of 1 million	DALYs gained amount to 2,478 and 1,562 at 3% and 6% discount rates	Injury counter measures appear to be cost-effective based on models. More evaluations of real interventions will help to strengthen the evidence basis
				Road traffic Injury	all cohorts	All Cohorts						21) improved enforcement of traffic codes requiring and enforcing use of motorcycle helmets in China;		NCD	Disease prevention			DALYs gained amount to 784 and 495 at respective discount rates of 3% and 6%
Vallop Ditsuwan et al, 2013	To determine the cost-effectiveness of interventions to reduce road traffic injuries caused by driving under the influence of alcohol in Thailand.	All Cohorts	Multiple	Road traffic Injury	all cohorts	All Cohorts	Thailand (UMIC)	UMIC	Asia	modelling	2004	Sobriety checkpoints for selective breath testing (SBT) intervention;		NCD	Health promotion	Dalys averted	metro-police (88) and traffic police (1,369) checkpoints; road traffic crash victims who were injured, disabled, or died.	Avert about 26,500 DALYs	A greater intensity of conducting sobriety checkpoints in Thailand is recommended to complement the investment in mass media campaigns. Together these interventions have the potential to reduce the burden of alcohol-related road traffic injuries by 24%
				Road traffic Injury	all cohorts	All Cohorts						Mass media		NCD	Health promotion			Averts 17300 DALYs
				Road traffic Injury	all cohorts	All Cohorts						Random Breath testing (RBT)		NCD	Health promotion			Averts 24100 DALYs
				Road traffic Injury	all cohorts	All Cohorts						SBT + mass media		NCD	Health promotion			Averts 41700 DALYs
				Road traffic Injury	all cohorts	All Cohorts						RBT +mass media		NCD	Health promotion			Averts 39100 DALYs
Woo et al 2007	To develop a policy-relevant generalized cost-effectiveness (CE) model of population-based cancer screening for Chinese women.	Adults + Elderly	Multiple	Cancers (Breast, Cervical and Colorectal)	Adults/Elderly	Adults + Elderly	Hong kong (HIC)	UMIC	Asia	Modelling study	30 years	1) triennial Pap screening for cervical cancer (100% coverage)		NCD	Disease prevention	DALYs averted		Saves 594 DALYs (range, 412 to 635 DALYs)	Colonoscopy screening every 7 years was the most effective strategy in terms of DALYs averted, although it, like all other colorectal screening strategies, carried an expected number of iatrogenic deaths associated with endoscopy-related perforations. Of note, colonoscopy screening every 5 years would be expected to generate the largest number of iatrogenic deaths.
				Cancers (Breast, Cervical and Colorectal)	Adults/Elderly	Adults + Elderly						Biennial mammographic screening for all women aged 40 to 74 years		NCD	Disease prevention			Averts 873 DALYs
				Cancers (Breast, Cervical and Colorectal)	Adults/Elderly	Adults + Elderly						Colonoscopy screening every 5 years		NCD	Disease prevention			Averts 2188 DALYs
Smit et al 2012	To estimate the cost-effectiveness of competing health care systems in curbing alcohol use at the national level using new eHealth technologies for alcohol use disorders in the Dutch health care system.	Adults + Elderly	Multiple	MD - Alcohol use disorder	Adults/Elderly	Adults + Elderly	Netherlands (HIC)	HIC	Europe	Modelling study	1 year	(1) the current Dutch health care system for alcohol use disorders without eHealth interventions (base-case scenario)		NCD	Curative	DALYs averted		1) 5022 DALYs averted	partial substitution of conventional face-to-face interventions by eHealth interventions does not have any appreciable impact on population health. The DrinkTest is a brief online intervention consisting of screening one's alcohol use followed by automated personalized advice. DrinkingLess is an online four-step cognitive behavioral intervention. The steps in DrinkingLess are: (1) exploring one's…
				MD - Alcohol use disorder	Adults/Elderly	Adults + Elderly						(2) the Dutch health care system augmented with the eHealth interventions (alternative scenario 1)		NCD	Curative			2) 10,319 DALYs averted
				MD - Alcohol use disorder	Adults/Elderly	Adults + Elderly						(3) the Dutch health care system where face-to-face interventions have been substituted for 50% by the new eHealth interventions (alternative scenario 2)		NCD	Curative			3) 5000 DALYs averted
Sampaio et al 2017	To evaluate the population cost-effectiveness of one of the most researched evidence-based parenting programmes, the Triple P—Positive Parenting Programme, delivered in a group and individual format, for the treatment of CD in children.	Late childhood	Multiple	MH - Conduct disorders	Children (5-9 years)	Late childhood	Australia (HIC)	HIC	Australia	Modelling study	1 year	1) Group Triple P included four weekly two-hour group sessions delivered by two psychologists, followed by four weekly individual telephone consultations with an average duration of 30 min. Parents were also given a workbook.		NCD	Curative	DALYs averted		Group Triple P - 2421 DALYs averted,	Group Triple P - 2421 DALYs averted, Individual Triple P - 371 DALYs averted
				MH - Conduct disorders	Children (5-9 years)	Late childhood						2) Individual Triple P included ten individual sessions, lasting between 60 and 90 min, delivered by one psychologist.		NCD	Curative			Individual Triple P - 371 DALYs averted
Gureje et al 2007	To generate an evidence-based case for priority-setting, investment and service development in mental health in Nigeria.	Not-specified	Multiple	MD - Schizophrenia	Not Indicated	Not-specified	Nigeria (LMIC)	LMIC	Africa	Modelling study	1 year	Community-based service model: newer antipsychotic+ psychosocial treatment 70% coverage		NCD	Curative	DALYs averted		29,774 DALYs averted
				MH - Depression	Not Indicated	Not-specified					1 year	Newer antidepressant + psychotherapy + proactive case management (80% coverage)		NCD	Curative	DALYs averted		127,543 DALYs averted
				Epilepsy	Not Indicated	Not-specified					1 year	Older antiepileptic in primary care (50% coverage)		NCD	Curative	DALYs averted		169,514 DALYs averted
				MD - Heavy alcohol use	Not Indicated	Not-specified					1 year	Roadside breath-testing (including non-fatal injuries) 80% coverage		NCD	Disease prevention	DALYs averted		109,490 DALYs averted
Chisholm 2005	Choosing cost-effective interventions in psychiatry: results from the CHOICE programme of the World Health Organization	Not-specified	Multiple	MD - Schizophrenia	Not Indicated	Not-specified	SSA	Regional	Africa	Modelling study	Lifetime	Newer antipsychotic drug + psychosocial treatment		NCD	Curative	DALYs averted		261 DALYs averted
				MD - Bipolar Disorder	Not Indicated	Not-specified					Lifetime	Older mood stabilising drug + psychosocial treatment		NCD	Curative	DALYs averted		312 DALYs averted
				MD - Bipolar Disorder	Not Indicated	Not-specified					Lifetime	Maintenance psychosocial treatment + older/newer antidepressant		NCD	Curative	DALYs averted		1174 DALYs averted
				MD - Bipolar Disorder	Not Indicated	Not-specified					Lifetime	Newer antidepressant + psychosocial treatment		NCD	Curative	DALYs averted		276 DALYs averted
Chisholm et al 2003	Cost-effective strategies for reducing the global burden of mental ill-health: a generalised approach	Not-specified	Single	MD - Scizophrenia and Depression	Not Indicated	Not-specified	Western Europe	HIC	Europe	Modelling study	10 year	Proactive collaborative care strategies have the greatest potential impact on population health		NCD	Curative	DALYs averted		One million DALYs averted per year
Chisholm et al, 2008	Schizophrenia treatment in the developing world: an interregional and multinational cost-effectiveness analysis	Adolescents-Elderly	Single	MD - Schizophrenia	Adolescents/Adults/Elderly	Adolescents-Elderly	Americas/Africa/South East Asia	Global	Multi-regions	Modelling study	Lifetime	Newer antipsychotic drug + psychosocial treatment		NCD	Curative	DALYs averted		350 DALYs averted in African sub-region. 575 DALYs avertec in Chile and 557 DALYs averted in South Asia sub-region
Chisholm et al 2012	To assess the comparative costs and effects of interventions to combat five neuropsychiatric conditions (schizophrenia, bipolar disorder, depression, epilepsy, and heavy alcohol use).	Not-specified	Multiple	MD - Schizophrenia	Not Indicated	Not-specified	SSA/SE Asia	Global	Multi-regions	Modelling study	10 year	Newer antipsychotic + psychosocial treatment (hospital/community model) - 80% coverage		NCD	Curative	DALYs averted		388 DALYs averted
				MD - Bipolar Disorder	Not Indicated	Not-specified					10 year	Older mood stabiliser + psychosocial care (hospital/community model)		NCD	Curative	DALYs averted		382 DALYs averted
				MD - Depression	Not Indicated	Not-specified					10 year	Maintenance psychosocial treatment + newer antidepressants		NCD	Curative	DALYs averted		1526 DALYs averted
				Epilepsy	Not Indicated	Not-specified					10 year	Newer/Older antiepileptic in primary care at 80% coverage		NCD	Curative	DALYs averted		2176 DALYs averted
				MD - heavy alcohol use	Not Indicated	Not-specified					10 year	Increased tax + brief advice + advertising ban + reduced access + tax enforcement		NCD	Health promotion	DALYs averted		6028 DALYs averted
Chisholm et al 2005	To estimate the cost-effectiveness of interventions for reducing the global burden of bipolar disorder.	All Cohorts	Multiple	MD - Bipolar Disorder	All cohorts	All Cohorts	14 global sub-regions	Global	Multi-regions	Modelling study	10 year	Hospital & community based delivery: Lithium		NCD	Curative			376 DALYs per million averted
				MD - Bipolar Disorder	All cohorts	All Cohorts						Hospital & community based delivery: Valproic acid		NCD	Curative			301 DALYs per million averted
				MD - Bipolar Disorder	All cohorts	All Cohorts						Hospital & community based delivery: Lithium+psychosocial support		NCD	Curative			405 DALYs per million averted
				MD - Bipolar Disorder	All cohorts	All Cohorts						Hospital & community based delivery: Valproic acid+psychosocial support		NCD	Curative			331 DALYs per million averted
Annh et al 2015	Schizophrenia interventions in Vietnam: Primary results from a cost-effectiveness study	Adolescents-Elderly	Single	MD - Schizophrenia	Adolescents/Adults/Elderly	Adolescents-Elderly	Vietnam (LMIC)	LMIC	Asia	Modelling study	2008	Using typical drugs combined with family intervention (FI)		NCD	Curative	DALYs averted		Averts 4208–4235 DALYs per one million populations, which generates at least 150% more DALYs averted than using typical drugs alone.
Lee et al 2016	The population cost-effectiveness of delivering universal and indicated school-based interventions to prevent the onset of major depression among youth in Australia	Adolescents	Multiple	MD - Depression	Adolescents	Adolescents	Australia (HIC)	HIC	Australia	Modelling study	2013	Universal delivered psychological interventions with no intervention		NCD	Disease prevention	DALYs averted		3367 DALYs averted
				MD - Depression	Adolescents	Adolescents						Indicated (targeted) psychological interventions with no intervention		NCD	Disease prevention			4083 DALYs averted
Taylor et al, 2019	To assess the long-term cost-effectiveness of the addition of home-based cardiac rehabilitation to usual care compared with usual care alone in patients with reduced ejection fraction heart failure (HFrEF)	Adults + Elderly	Single	CVD	Adults/Elderly	Adults + Elderly	UK (HIC)	HIC	Europe	RCT	2015-2016	Rehabilitation EnAblement in CHronic Heart Failure (REACH-HF) intervention- a health professional facilitated, home-based, self-help rehabilitation intervention		NCD	Rehabilitation	QALYs gained	216	Per patient mean QALY gain of 0.23
Pirhonen et al, 2020	To estimate costs, effects and the overall cost-effectiveness, of person-centred care compared to usual care, for patients with chronic heart failure and/or chronic obstructive pulmonary disease.	Adults + Elderly	Single	CVD/COPD	Adults/Elderly	Adults + Elderly	Sweden (HIC)	HIC	Europe	RCT	2015-2017	The add-on treatment (person-centerd care) consisted of a dialogue between the patient and the responsible healthcare personnel, specially trained registered nurses (RNs), with the objective of creating a health plan.		NCD	Rehabilitation	QALYs gained	243	Including all patients 0.337 QALYs with 0.018 incremental QALYs over usual care; Excluding deceased patients- 0.371, incremental QALYs of 0.009 over usual care
Sahlen et al, 2016	To assess the cost-effectiveness of a new concept of care called person-centered integrated heart failure and palliative home care.	All Cohorts	Single	CVD	All cohorts	All Cohorts	Sweden (HIC)	HIC	Europe	RCT, CEA	2011-2013	Person-centered palliative home-based care		NCD	Palliative	QALYs gained	72	The intervention resulted in a gain of 0.25 quality-adjusted life years
Maru et al, 2015	To assess the long-term cost-effectiveness of two multidisciplinary management programs for elderly patients hospitalized with chronic heart failure (CHF) and how it is influenced by patient characteristics	Elderly	Single	CVD	Elderly	Elderly	Australia (HIC)	HIC	Europe	RCT, CEA	2008 -2013	Home-based intervention (HBI) that involved home visiting with community-based care versus specialized clinic-based intervention (CBI)		NCD	Palliative	QALYs gained	280	During median follow-up of 3.2 years, HBI was associated with slightly higher QALYs (+0.26 years per person; p=0.078), mainly driven by significantly reduced duration of all-cause hospital stay (-10 days; p=0.006).
Papadakis et al, 2007	To evaluate the incremental cost-effectiveness of a standard 3-month Cardiac Rehabilitation program (SCR) versus a program distributed over 12 months (distributed CR, DCR)	Adults + Elderly	Single	CVD	Adults; elderly	Adults + Elderly	Canada (HIC)	HIC	Americas	RCT	September 1999 to March 2001	Two models of Cardiac Rehabilitation (CR) service delivery were compared: Standard CR versus Distributed CR		NCD	Rehabilitation	QALYs gained	392	A mean QALY gain was found in the SCR of 0.062 QALYs compared 0.053 QALYs in the DCR resulting in anincremental gain of 0.009 (95% confidence interval:0.004–0.013) QALYs in favor of SCR (not significant).
Basu et al 2021	To estimate the health and cost implications of achieving different targets for diagnosis, treatment, and control of diabetes and its associated cardiovascular risk factors among LMICs.	Adolescents-Elderly	Single	CVD+DM	Adults & Elderly 18-69 years	Adolescents-Elderly	Upper-middle, lower-middle or low-income country	LIC+LMIC+UMIC	Multi-regions	Meta-analyses of randomised controlled trials	2019-2020	60% or 80% targets in diagnosis, treatment initiation, and control for blood pressure, dyslipidaemia, and glycaemia recommended by WHO guidelines.		NCD	Disease prevention	DALYS averted	23 678 people with diabetes	80% screening, 80% treatment, and 80% control across all countries reduced the total DALYs lost to 1097 DALYs per 1000 population over 10 years from a baseline of 1161 DALYs primarily from reduced cardiovascular events when the newly diagnosed individuals received blood pressure and statin treatment (reducing cardiovascular event DALYs from 143 to 100 DALYs per 1000 population	Reducing complications from diabetes in LMICs is likely to require a focus on scaling up blood pressure and statin medication treatment initiation and blood pressure medication titration rather than focusing on increasing screening to increase diabetes diagnosis, or a glycaemic treatment and control among people with diabetes
Basu et al 2020	To estimate the population-level effectiveness and cost-effectiveness of a subsidized community-supported agriculture (CSA) intervention in the United States	Adults + Elderly	Single	CVD+DM	Adults/elderly	Adults + Elderly	USA (HIC)	HIC	Americas	Modelling study (individual-level microsimulation model), community based RCT	2019	(1) provision of $300 per person per year in cash, with guidance about healthy eating given at the time of provision but no restrictions on how the money was used or (2) provision of a $300-person-per-year subsidy used to purchase a CSA share.		NCD	Health promotion	DALYs averted	an unweighted sample of n = 73 248 (representing a weighted 121.9 million individuals	2493 per 10 000 DALYs averted under the CSA intervention over a life course horizon	The total discounted disability-adjusted life years (DALYs) accumulated over the life course to cardiovascular disease and diabetes complications would be reduced from 24 797 per 10 000 people at baseline to 23 463 per 10 000 under the cash intervention and 22 304 per 10 000 under the CSA intervention
Krieger et al 2020	To calculate the association between dietary patterns currently consumed and DALYs from NCDs	Adults + Elderly	Multiple	NCDs	Adults/Elderly	Adults + Elderly	Switzerland (HIC)	HIC	Europe	Cohort study	1977-2015	1) Prudent diet		NCD	Health promotion	DALYs averted	15843 participants	23,697 DALYs averted
				NCDs	Adults/Elderly	Adults + Elderly						2)Swiss Traditional diet		NCD	Health promotion			9219 DALYs averted
				NCDs	Adults/Elderly	Adults + Elderly						3)Western diet		NCD	Health promotion			10,734 DALYs averted
Krishnan et al 2019	Cost-effectiveness and budget impact of the community-based management of hypertension in Nepal study (COBIN)	Adults + Elderly	Multiple	CVD+DM	Adults/Elderly	Adults + Elderly	Nepal (LMIC)	LMIC	Asia	Modelling study	2017	Blood pressure monitoring and lifestyle counselling intervention 1) targeting only people with hypertension and 2) targeting everyone regardless of hypertension status	BP monitoring	NCD	Disease prevention	DALYs averted	1) 3077519 hypertensives 2) 12355334 general population	Delivering the programme nationwide would result in a reduction of the total DALY burden (9 228 540 DALYs in 2017) of 0·5%, and reduction in cardiovascular disease DALYs (1 162 732) of 4·2% nationwide from all causes.
Tan et al 2021	To assess the Impact of Salt Reduction Initiatives on the Chronic Disease Burden of Singapore	Adults + Elderly	Multiple	CVD+DM	Adults/Elderly	Adults + Elderly	Singapore (HIC)	HIC	Asia	Modelling study	2020	Four daily salt reduction interventions of 0.5 g, 2.0 g, 4.0 g, and 5.0 g on population groups for AMI and stroke	Salt reduction	NCD	Health Promotion	DALYS averted		4.0 g/day reductions in salt consumption were the most effective when implemented across the entire population, resulting in 215,000 disability-adjusted life years over 30 years.	From 4 intervention options, the implementation of a 4.0 g reduction in daily salt intake population-wide averted the most DALYS for stroke and AMI. Should a population-wide intervention be unfeasible, however, a 4.0 g reduction in the overweight would be highly effective.
Abass et al 2015	Conduct an economic evaluation of the fungal meningitis outbreak response in New River Valley of Virginia, from the local public health department perspective.	Not-specified	Single	Meningitis	Not indcated	Not-specified	Virginia/USA (HIC)	HIC	Americas	Modelling Study	2012 -2013	Diagnosis and treatment of fungal meningiitis for 4 months compared to the do-nothing alternative	Treatment meningit	CD	Curative	DALYS averted	23 states in the United States of America	137.82 DALYs averted due to the fungal meningitis outbreak response compared to the donothing alternative	the incremental cost-effectiveness ratio ($/DALY averted) assists the local health department with an objective and uniform metric to evaluate and compare different disease control and prevention program
Dorratoltaj et al., 2018	Evaluate the effectiveness and cost of a fungal meningitis outbreak response in the New River Valley of Virginia during 2012–2013 from the perspective of the local public health department and clinical facilities.	Not-specified	Single	Meningitis	Not indcated	Not-specified	Virginia/USA (HIC)	HIC	Americas	Modelling Study	2012 -2013	Treatment administered through hospitals, clinics, and pharmacies; and a systematic effort between the public health agencies at the local, state, and federal levels.	Treatment meningit	CD	Curative	DALYS averted	23 states in the United States of America	153 DALYs averted among the patients	Economic evaluation of the fungal meningitis outbreak response in New River Valley assists the local health department and clinical facilities to analyze the costs and epidemiological effectiveness of the outbreak response compared to the do-nothing alternative
Pecenka et al., 2021	Evaluate the cost-effectiveness and budget implications of PCV in The Gambia using locally observed programme impact, cost of illness, and vaccine programme cost data.	Early childhood	Single	Meningitis	Children less than 5 years old	Early childhood	The Gambia (LIC)	LIC	Africa	Modelling Study	2011 - 2021	PCV comapred with no vaccination	PCV	CD	Disease Prevention	DALYS averted	20 birth cohorts	100 000 DALYs are expected to be averted with Pneumococcal conjugate vaccination.	PCV is expected to generate substantial health gains and is likely to be cost saving in The Gambia. Policymakers in similar settings should be confident to maintain their PCV programmes
Ramachandran et al., 2017	Evaluate the costs and costeffectiveness of implementing CrAg screening for PLWH with advanced immunosuppression (including preemptive treatment for those CrAg positive) compared to current practice in Uganda; explore the health-system costs of CrAg screening at various levels of programmatic implementation as well as alternative algorithms for screening	All Cohorts	Single	Meningitis	All age	All Cohorts	Uganda (LIC)	LIC	Africa	Modelling Study	2017	CrAg screening using the recently developed CrAg lateral flow assay compared to current practice of no screening	CrAg	CD	Health Promotion	DALYS averted	61,400 HIV-infected, ART-naïve patients with a baseline CD4 < 100 cells/μL.	25 DALYs averted per 100 participants (13 to 47)	CRAG screening for PLWH with low CD4 represents excellent value for money with the potential to prevent cryptococcal morbidity and mortality in Uganda
Sinha et al., 2008	incorporate vaccine, demographic, epidemiologic, and cost data into an economic analysis of pneumococcal vaccination of infants in Latin America and the Caribbean.	Early childhood	Single	Meningitis	Children aged 0 to 5 years	Early childhood	Latin America and the Caribbean	Regional	Americas	Structured literature review/Modelling Study	2008	Pneumococcal conjugate vaccination of infants compared with no vaccination	PCV	CD	Disease Prevention	DALYS averted	1 100 vaccinated infants	321 000 DALYs averted	Pneumococcal conjugate vaccine was highly cost-effective up to $40 per dose. Introduction of pneumococcal vaccine in the Latin American and Caribbean region is projected to reduce childhood mortality and to be highly cost-effective across a range of possible costs
Azman et al. 2014	to explore the medium-term impact and cost-effectiveness of generic ACF activities	All Cohorts	Single	Tuberculosis	All age cohorts	All Cohorts	South Africa, China & India	Global	Multi-regions	Dynamic model	2004	ACF programs in representative communities of China, India, and South Africa	ACF	CD	Health promotion	DALYS averted	1 million pop	a 2-year casefinding campaign in India that increased case detection by 25% (detected and started on treatment) might, over 10 years, avert 2,100 DALYs,	ACF can be a powerful and highly cost-effective tool in the fight against TB.

## Sheet: Summarytables
Classification by region
	CD	NCD	RMNCH	CD/NCD	Total	%
Africa	47	10	9	1	67	43.5065
Asia	11	14	6		31	20.1299
Multi-regions	11	6	2		19	12.3377
Americas	7	6	1		14	9.09091
Europe		13			13	8.44156
Australia		7	1		8	5.19481
Non-specific	2				2	1.2987
	78	56	19	1	154	100
	60.2564	17.8571	47.3684	100
Studies classification by countries
	CD	NCD	RMNCH	CD/NCD	Total	%
LMIC	22	13	12	1	48	31.1688
HIC	2	25	1		28	18.1818
LIC	16	1	3		20	12.987
Regional	11	6			17	11.039
Global	10	4			14	9.09091
UMIC	7	5	2		14	9.09091
LIC+LMIC	5	1	1		7	4.54545
LIC+LMIC+UMIC	1	1			2	1.2987
Non-specific	2				2	1.2987
LIC+UMIC	1				1	0.649351
LMIC+UMIC+HIC	1				1	0.649351
	78	56	19	1	154	100
Public health functions
Curative	102	28.5714
Disease prevention	147	41.1765
Health promotion	91	25.4902
Rehab/palliative	7	1.96078
Combination	10	2.80112
Total	357
Interventions and conditions
SCD	1	0.00280112
Syphilis	4	0.0112045
Meningitis	5	0.0140056
Epilepsy	6	0.0168067
COPD/Asthma	7	0.0196078
NTD	7	0.0196078
CVD+DM	10	0.0280112
Diarrhea	10	0.0280112
Neonatal disorders	10	0.0280112
Nutrional disorders	14	0.0392157
Tuberculosis	15	0.0420168
Maternal disorders	16	0.0448179
NCD (Combinations)	19	0.0532213
LRTI	19	0.0532213
Road trafic injuries	23	0.0644258
CVD	29	0.0812325
Mental disorders	29	0.0812325
Cancer	31	0.0868347
Malaria	46	0.128852
HIV	56	0.156863
	357
Year of publication
Year	CD	NCD	RMNCAH	NCD/CD	Total	%
2000-2004	2	1	1	-	4	2.6
2005-2009	14	10	0	-	24	15.4
2010-2014	22	16	3	-	41	26.3
2015-2019	24	20	12	-	56	39.1
2020-2021	13	9	3	1	26	16.7
Total	75	56	19	1	151	100
%	49.6689	37.0861	12.5828	0.662252	100
Interventions and Age cohort
Age cohort	No. of interventions	%
Elderly	1	0.00280112
Late childhood + Adults	1	0.00280112
Adolescents to elderly	7	0.0196078
Late childhood	8	0.022409
Early + late childhood	9	0.0252101
New borns	11	0.0308123
Adolescents	12	0.0336134
Adolescents + Adults	12	0.0336134
KPHR	14	0.0392157
Not-specified	16	0.0448179
Reproductive age	33	0.092437
Adults + Elderly	34	0.0952381
Adults	38	0.106443
Early childhood	42	0.117647
All cohorts	119	0.333333
	357	1
Studies and age cohort
Age cohort	No. of interventions	%
Elderly	1	0.60241
Late childhood + Adults	1	0.60241
Adolescents	4	2.40964
Adolescents to elderly	5	3.01205
New borns	5	3.01205
Adolescents + Adults	6	3.61446
KPHR	6	3.61446
Late childhood	6	3.61446
Not-specified	6	3.61446
Early + late childhood	7	4.21687
Adults + Elderly	14	8.43373
Adults	17	10.241
Early childhood	23	13.8554
Maternal age	25	15.0602
All cohorts	40	24.0964
	166	100

## Sheet: Modelling Characteristics
Author	Disease program/condition	Study Title	Incidence or prevalence based approach	Multiple or single causes	Disability Weights	Discounting	Age weighting	Sensitivity analysis	Population size	Time Horizon - Annual, PP , Lifetime	Funding sources disclosed (Y/N)	Results	QHES Appraisal %
Nonvignon J et al, 2012	Malaria	Is home management of fevers a cost-effective way of reducingunder-five mortality in Africa? The case of a rural Ghanaian District	Not indicated	S	Not indicated	Y	N	Y one-way sensitivity analysis &multi-way sensitivity analysis	Not indicated	Not indicated	Not disclosed	DALYs averted being 2264.7 for (AAQ) and 2284.57 (AAQ + AMX).	65
CA Goodman et al, 2006	Malaria	The cost-effectiveness of improving malaria home management: shopkeeper training in rural Kenya	Incidence	S	Not indicated	Y	N	Y	35 770 & 472 750	Not indicated	Not disclosed	894 (1) ,11 810 (2) DALYs averted	70
Guy Hutton et al 2009	Malaria	Cost-effectiveness of malaria intermittent preventive treatment in infants (IPTi) in Mozambique and the United Republic of Tanzania	Incidence	S	Not indicated	Not indicated	N	Y (one-way sensitivity)	1000	Annual	Y	The number of DALYs averted was estimated at 118.9 per 1000 infants in Ifakara and 47.6 per 1000 infants in Manhiça	75
Sicuri E etal. 2010	Malaria	Cost-Effectiveness of Intermittent Preventive Treatment of Malaria in Pregnancy in Southern Mozambique	Incidence	S	Y	Y	Y	Y (one-way sensitivity)	100	Annual	Y	Per 1000 pregnant women receiving IPTp-SP, 12.20 (CI 95% 4.59, 20.81) DALYs was averted.	85
Lucy Paintain et al, 2020	Malaria	Cost-effectiveness of intermittent preventive treatment with dihydroartemisinin-piperaquine versus single screening and treatment for the control of malaria in pregnancy in Papua, Indonesia: a provider perspective analysis from a cluster-randomised trial	Incidence	S	Y	N	N	Y (deterministic and probabilistic sensitivity analysis)	675	Annual	Y	Compared with single screening and treatment, delivering IPTp-DP to 1000 pregnant women led to 107·7 DALYs averted, of which 41·8% were due to low birthweight, 57·8% due to fetal loss or infant death by 6–8 weeks, and the remaining 0·4% due to maternal anaemia or clinical malaria.	75
Silke Fernandes et al, 2020	Malaria	Cost-effectiveness of intermittent preventive treatment withdihydroartemisinin–piperaquine for malaria during pregnancy: ananalysis using efficacy results from Uganda and Kenya, and pooleddata	Prevalence and incidence	S	Y	N	N	Y (deterministic and probabilistic sensitivity analysis)	Uganda 300, Kenya 1031	Lifetime	Y	Compared with three doses of sulfadoxine–pyrimethamine, three doses of dihydroartemisinin–piperaquine,delivered to a hypothetical cohort of 1000 pregnant women, averted 892 DALYs (95% credibility interval274 to 1517)	75
Silke Fernandes et al, 2015	Malaria	Cost-eff ectiveness of two versus three or more doses of intermittent preventive treatment for malaria during pregnancy in sub-Saharan Africa: a modelling study of meta-analysis and cost data	Not indicated	S	Y	Y	N	Y (deterministic and probabilistic sensitivity analysis)	4345	Lifetime	Y	IPTp-SP3+ to 1000 pregnant women averted 113·4 DALYs, of which 112·4 (99·1%) can be attributed to low birthweight, 0·9 (0·8%) to severe anaemia, and 0·1 (0·1%) to clinical malaria in the mother.	80
Colin Gilmartin etal, 2021	Malaria	Seasonal malaria chemoprevention in the Sahel subregion of Africa: a cost-effectiveness and cost-savings analysis	Incidence/prevalence	S	Not indicated	B	B	Y (one-way sensitivity)	Not indicated	One year	Y	Among children younger than 5 years, SMC was estimated to have averted between 835 512 and 1·02 million DALYs	70
Sergi Alonso, etal 2021	Malaria	Cost and cost‑effectiveness of indoor residual spraying with pirimiphos‑methyl in a high malaria transmission district of Mozambique with high access to standard insecticide‑treated nets	Incidence/prevalence	S	Y	N	N	Y (one-way sensitivity)	Not indicated	Lifetime	Y	On a theoretical cohort of 10,000 children under five years of age, IRS averted 2857 DALYs	70
Stuckey EM, etal 2014	Malaria	Modeling the Cost Effectiveness of Malaria Control Interventions in the Highlands of Western Kenya	Prevalence	S	Not indicated	N	N	Y (one-way sensitivity)	Not indicated	5-year time	Y	LIN 80%+IRS 90%, 76,270 DALY averted; LIN 56%+IRS 70%, 71,480 DALYs averted	65
	Malaria											IRS 70%, 30,330 DALYs averted IRS 90%, 37,620 DALYs averted
	Malaria											ITN 56%, 70,860 DALYs averted ITN 80%, 72,650 DALYs averted
	Malaria											IST 80% twice per term averts 8140 DALYs
Dirk H Mueller etal, 2008	Malaria	Cost-effectiveness analysis of insecticide-treated net distribution as part of the Togo Integrated Child Health Campaign	Inccidence	S	Y	Y	N	Y (one-way sensitivity)	Not indicated	3-Year time	Y	Based on the assumption of constant usage of LLITN over three years, the total number of DALYs averted due to the malaria component of the campaign was 243,472. The largest share of malaria attributable DALYs is associated with discounted years of life lost (YLL) due to malaria; these amount to 189,249.	70
Pulkki-Brännström et al. 2012	Malaria	Cost and cost effectiveness of long-lasting insecticide-treated bed nets - a model-based analysis	Mortality	S	Not indicated	Y	N	Y (one-way sensitivity)	Not indicated	10-Year	Y	An estimated 30,800 child deaths, equivalent to some 1.02 million DALYs, are averted over 10 years	65
Mathieu Maheu-Giroux etal, 2014	Malaria	Cost-effectiveness of larviciding for urban malaria control in Tanzania	Incidence	S	Y	N	N	Y (one-way sensitivity)	Not indicated	Annual	Y	Larviciding would prevent 1,265 deaths and result in a total of 65,125 DALYs averted.	70
Mikyung Kelly Seo etal, 2014	Malaria	Cost-effectiveness analysis of vaccinating children in Malawi with RTS,S vaccines in comparison with long-lasting insecticide-treated nets	Not indicated	S	Y	Y	N	Y (one-way sensitivity)	Not indicated	Lifetime	Y (Not funded)	When a societal perspec-tive was taken, the vaccine strategy was the cheapest and the most effective intervention, dominating the other two strategies. Per person, it averted 0.11 more DALYs than LLINs and 0.372 more DALYs than the no inter-vention strategy	70
Latif Ndeketa etal, 2021	Malaria	Cost-effectiveness and public health impact of RTS,S/AS01E malaria vaccine in Malawi, using a Markov static model	Incidence/mortality	S	Not indicated	Y	N	Y (one-way sensitivity)	711743	Annual	Y	At an assumed coverage of 75%, the model demonstrated that 96,799 DALYs per 100,000 fully vaccinated children per year averted	75
Chantal M Morel etal, 2005	Malaria	Achieving the millennium development goals for health Cost effectiveness analysis of strategies to combat malaria in developing countries	incidence/mortality	S	Not indicated	Y	Y	Y (one-way sensitivity)	Not indicated	10-Year	Y	DALYs averted (average yearly) 8,872,378 in West Africa	75
												DALYs averted (average yearly) 8,872,378 in West Africa
												DALYs averted (average yearly) 5,908,330 in East Africa
												DALYs averted (average yearly) 5,908,330 in East Africa
												DALYs averted (average yearly) 92,104 in West Africa
												DALYs averted (average yearly) 58,589 in East Africa
												DALYs averted (average yearly) 12,675,957 in West Africa
												DALYs averted (average yearly) 8,745,929 in East Africa
												DALYs averted (average yearly) 9 138 452 in West Africa
												DALYs averted (average yearly) 5 886 159 in East Africa
												DALYs averted (average yearly) 9 254 473
Yoel Lubell etal, 2011	Malaria	Cost-effectiveness of parenteral artesunate for treating childrenwith severe malaria in sub-Saharan Africa	Not indicated	S	Y	Y	N	Y (One-way sensitivity)	2300	Annual	Y	Combining the differences in rates of mortality and neurological sequelae between treatment arms, an additional 0.7 (95% PI: 0.2–1.3) DALYs per patient were averted with artesunate by comparison with quinine	75
Yeşim Tozan etal, 2010	Malaria	Prereferral rectal artesunate for treatment of severe childhood malaria: a cost-eff ectiveness analysis	Incidence	S	Y	N	N	Y	1000	5-year	Y	Under the full (100%) uptake and compliance assumption, the intervention is estimated to avert 967 DALYs (95% CI 884–1050)	72
K.S. Hansen etal. 2012	Malaria	Cost-effectiveness analysis of three health interventions to prevent malaria in pregnancy in an area of low transmission in Uganda	Prevalence	S	Y	Y	Y	Y (One-way sensitivity)	1798, 1778 and 1752 pregnant women in each study arm	Not mentioned	Y	1691 DALYS averted	77
	Malaria			S	Y				1798, 1778 and 1752 pregnant women in each study arm			922 DALYS averted
Hailu et al. 2018	Malaria	Cost‑effectiveness of a combined intervention of long lasting insecticidal nets and indoor residual spraying compared with each intervention alone for malaria prevention in Ethiopia	Incidence	S	Y	B	Not indicated	Y (One-way sensitivity)	1619, 1387, 1530 and 1544 hous holds in each study arm	Lifetime	Y	10.264 DALYs averted ITN alone	88
	Malaria	Cost‑effectiveness of a combined intervention of long lasting insecticidal nets and indoor residual spraying compared with each intervention alone for malaria prevention in Ethiopia	Incidence	S	Y				1619, 1387, 1530 and 1544 hous holds in each study arm		Y	10.266 DALYs averted IRS alone
	Malaria			S	Y				1619, 1387, 1530 and 1544 hous holds in each study arm			10.265 DALYs averted ITN plus IRS
D. Sun et al. 2013	TB	Cost utility of lateral-flow urine lipoarabinomannan for tuberculosis diagnosis in HIV-infected African adults	Prevalence	S	Y	B	N	Y (one-way sensitivity)	Not indicated	Lifetime	Y	For every 1000 patients tested, adding lateral-flow urine LAM averted 224 DALYs	75
Langley et al. 2014	TB	Assessment of the patient, health system, and population effects of Xpert MTB/RIF and alternative diagnostics for tuberculosis in Tanzania: an integrated modelling approach	Incidence/prevalence	S	Y	B	N	Y (one-way sensitivity)	Not indicated	10-year	Y	Compared with the baseline algorithm, full implementation of Xpert would prevent 346 000 DALYs, 95% CrI 247 000–475 000) over 10 years	85
Maunank Shah etal. 2013	TB	Cost-effectiveness of novel algorithms for rapid diagnosis of tuberculosis in HIV-infected individuals in Uganda	Prevalence	S	Y	Y	N	Y (one-way sensitivity)	Not indicated	Lifetime	Y	(‘Xpert/LF-LAM’ algorithm) could avert 5982 DALY’s in a cohort of 10 000 HIV patients in Uganda	75
Orlando et al. 2018	TB	Delayed diagnosis and treatment of tuberculosis in HIV+ patients in Mozambique: A cost-effectiveness analysis of screening protocols based on four symptom screening, smear microscopy, urine LAM test and Xpert MTB/RIF	Prevalence	S	Y	B	Y	Y (one-way sensitivity)	1000	Annual	Y (Not funded)	In a cohort of 1,000 patients MTB/RIF and LF-LAM / MTB/RIF protocol averted 1,281 and 1,254 DALY', respectively	65
C. I. Mohan et al. 2007	TB	The cost-effectiveness of DOTS in urban Brazil	Prevalence	S	N	B	N	Y (one-way sensitivity)	262000	10-year	Y	DOTS saved 5426 DALYs	70
XU QUN et al. 2002	TB	Tuberculosis Control Priorities Defined by Using Cost-Effectiveness and Burden of Disease	Incidence	S	Y	Y	Y	Y	794	5-year	N	A total of 35 003 DALYs saved	70
R Baltussen et al. 2005	TB	Achieving the millennium development goals for health Cost effectiveness analysis of strategies for tuberculosis control in developing countries	Incidence/prevalence	S	N	N	N	Y (multiple)	Not indicated	10-year	Y	47.4 Million DALYs will be averted yearly	70
												48.4 Million DALYs will be averted yearly
Xiaoyan Lu et al. 2017	TB	Health outcomes of bedaquiline in the treatment of multidrug-resistant tuberculosis in selected high burden countries	Incidence/mortality	S	Y	B	N	Y (one-way sensitivity)	35233	10-year	Y	Estimated DALYs per patient, avoided ranges from 8.87 in China to 12.4 in South Africa with total of 78,186.95 in South Africa and 73,29.94 in China DALYs averted	80
L. Shah etal. 2017	TB	Cost-effectiveness of active case-finding of household contacts of pulmonary tuberculosis patients in a low HIV, tuberculosis-endemic urban area of Lima, Peru	Incidence/mortality	S	Y	Not indicated	Not indicated	Y (one-way sensitivity)	900,000 pop district	Not indicated	Y	Compared to passive case detection, the addition of the ACF strategy resulted in an additional 100 DALYs averted for 2500 index TB case households screened	75
	TB			S	Y				900,000 pop district		Y	Compared to passive case detection, the addition of the ACF with Xpert MTB/RIF as a diagnostic tool in addition to sputum-smear microscopy. resulted in an additional 700 DALYs averted for 2500 index TB case households screened
Hyejeong Shin et al. 2020	HIV	Cost-effectiveness of a 12 country-intervention to scale up short course TB preventive therapy among people living with HIV	Incidence/mortality	S	Y	Y	Not indicated	Y (one-way sensitivity)	695 000 PLHIV newly enrolled on ART	10-year	Y	If short course TPT (3HP) delivered to 695 707 PLHIV initiating ART, it would avert 29 368 (12 405 to 52 311) DALYs over a 10-year time horizon	85
Thielman et al. 2006	HIV	Cost-Effectiveness of Free HIV Voluntary Counseling and Testing Through a Community-Based AIDS Service Organization in Northern Tanzania	Client attendance	S	Not indicated	Not indicated	Not indicated	Y (one-way sensitivity)	813	One-year horizon	Y	2549 DALYs gained by Free VCT Campaign for a short time & 5352 DALYs gained by sustained free VCT	65
Vassall A et al. 2014	HIV	Community Mobilisation and Empowerment Interventions as Part of HIV Prevention for Female Sex Workers in Southern India: A Cost-Effectiveness Analysis	prevalence	S	Y	B	N	Y (one-way sensitivity)	2400	7-year	Y	Assuming no ART is available to prolong the lives of those in these groups with HIV, a mean of 67,769 DALYs averted in as a consequence of the HIV infections averted during the seven year period.	80
Vassall A et al. 2014	HIV	To assess the cost-effectiveness of Avahan, a large-scale, HIV preventive intervention, targeting high-risk populations in south India.	prevalence	S	Not indicated	Y	N	Y	150 000 high-risk individuals	20 years	Y	1 million DALYs were averted across the 22 districts	80
Pham QD et al. 2015	HIV	Estimating the Cost-Effectiveness of HIV Prevention Programmes in Vietnam, 2006-2010: A Modelling Study	prevalence	S	Y	Y	Not indicated	Not indicated		5-years	Y	Estimated DALYs averted 16,306	70
	HIV			S	Y						Y	Estimated DALYs averted 42,231
	HIV			S	Y						Y	Estimated DALYs averted 37,190
	HIV			S	Y						Y	Estimated DALYs averted 276,401
Fern Terris-Prestholt et al. 2003	Syphilis	Is antenatal syphilis screening still cost effective in sub-Saharan Africa	Incidence/prevalence	S	Y	B	Not indicated	Y (univariate sensitivity analyses)	9713 women	Not indicated	Y	Estimated DALYs saved1321	85
Kuznik A et al 2013	Syphilis	Antenatal Syphilis Screening Using Point-of-Care Testing in Sub-Saharan African Countries: A Cost-Effectiveness Analysis	Incidence/prevalence	S	Y	Y	Not indicated	Y (one-way sensitivity)		Annual	Y	Averts up to 2.6 million DALYs	85
Kahn JG et al. 2014	Syphilis	The Cost and Cost-Effectiveness of Scaling up Screening and Treatment of Syphilis in Pregnancy: A Model	Incidence/prevalence	S	Y	Y	N	Y (one-way sensitivity)	1000000	Annual	Y	Estimated 5,754 – 93,484 DALYs depending on prevalence and ANC coverage	85
Pojjana Hunchangsith etal. 2012	TB	Cost-effectiveness of various TB control strategies in Thailand	Incidence	S	Y	Y	Not indicated	Not indicated	18313 Males & 7502 Males	Lifetime	Y	9400 DALYs gained	74
									18314 Males & 7502 Males		Y	13,000 DALYs gained
									18315 Males & 7502 Males		Y	7900 DALYs gained
de Vlas SJ et al. 2016	NTD	Concerted Efforts to Control or Eliminate Neglected Tropical Diseases: How Much Health Will Be Gained?	Prevalence	M	Y	Not indicated	Not indicated	Not indicated	Not indicated	20-year	Y	209 Million DALYs will be averted in the period 2021-2030	65
												154 Million DALYs will be averted in the period 2021-2030
De Neve J-W et al. 2018	NTD	Health, financial, and education gains ofinvesting in preventive chemotherapy for schistosomiasis, soil-transmitted helminthiases, and lymphatic filariasis in Madagascar: A modeling study	Prevalence	M	Y	Y	N	Y (One-way sensitivity)	Not indicated	Annual	Y	Preventive chemotherapy averts 9990 DALYs	70
A Montresor et al. 2017	NTD	Preventive chemotherapy to control soil-transmitted helminthiasis averted more than 500 000 DALYs in 2015	Incidence	M	Not indicated	Not indicated	Not indicated	Y	Not indicated	5-year	Y (Not funded)	PC averted 540,000 > 44% of the DALYs that would have been caused in children by STH without the control intervention in 2015	65
Turner et al. 2016	NTD	The health and economic benefits of the global programme to eliminate lymphatic filariasis (2000–2014)	Incidence	S	Y	N	N	Y	Not indicated	15-year	Y	From 2000-2014, 5.6 billion treatments delivered to over 763 million people will potentially be averted 175 million DALYs	70
Abdullahi SA et al. 2021	NTD	Control of snakebite envenoming: A mathematical modeling study	Incidence	S	Not indicated	Y	Not indicated	Not indicated	Not indicated	2-year	Y	Public health awareness averts 137,112.37 DALYs	72
									Not indicated		Y	Antivenom treatment for victims of snakebite envenoming averts 101,042.24DALYs
Anushua Sinha et al. 2007	LRTI	Cost-eff ectiveness of pneumococcal conjugate vaccination in the prevention of child mortality: an international economic analysis	Not indicated	S	Y	B	Y	Y (one-way sensitivity)	Not indicated	Annual	Y	Pneumococcal vaccination was projected to avert 8·34 million DALYs annually if delivered at coverage rates similar to those for DTP3	77
Azadeh Tasslimia et al. 2011	LRTI	Cost effectiveness of child pneumococcal conjugate vaccination in GAVI-eligible countries	Incidence	S	Y	B	Y	Y (one-way sensitivity)	Not indicated	Annual	Y	PCV could avert 9.3–17.6 million disability-adjusted life-years (DALY) annually.	75
Kim et al. 2010	LRTI	Economic evaluation of pneumococcal conjugate vaccination in The Gambia	incidence	S	Y	Y	Y	Y (Probablistic and Deterministic sensitivity analysis)	Not indicated	5-year	Y	Avertes 1000 DALYs, over the first 5 years of life of a birth cohort.	80
Louis Niessen et al. 2009	LRTI	Comparative impact assessment of child pneumonia interventions	incidence	S	Y	Y	Not indicated	Not indicated	Not indicated	10-year	Y	Projected to avert minimum of 1 067 216 DALYs	65
												Projected to avert minimum of 2 263 079 DALYs
												Projected to avert minimum of 2 173 602 DALYs
												Projected to avert minimum of 4 450 029 DALYs
												Projected to avert minimum of 5 706 202 DALYs
												Projected to avert minimum of 4 275 433 DALYs
												Projected to avert minimum of 3 762 062 DALYs
												Projected to avert minimum of 5 526 855 DALYs
												Projected to avert minimum of 5 870 092 DALYs
												Projected to avert minimum of 8 583 929 DALYs
Kortz TB et al. 2017	LRTi	Bubble continuous positive airway pressure in the treatment of severe paediatric pneumonia in Malawi: a costeffectiveness analysis	incidence/mortality	S	Y	B	Not indicated	Y (one-way sensitivity)	Not indicated	Lifetime	N	bCPAP averts 5.0 DALYs per child treated	65
T Tan-Torres Edejer et al. 2005	LRTi	Achieving the millennium development goals for health Cost effectiveness analysis of strategies for child health in developing countries	incidence/mortality	S	Not indicated	Y	Y	Y	Not indicated	10-year	Y (Not funded)	2.88 million DALYs averted per year	70
	Diarrheal disease			S	Not indicated				Not indicated		Y (Not funded)	0.31 million DALYs averted
	Diarrheal disease			S	Not indicated				Not indicated		Y (Not funded)	7.55 million DALYs averted
S Zhang et al. 2017	LRTi	Cost–effectiveness analysis of revised WHO guidelines for management of childhood pneumonia in 74 Countdown countries	incidence	S	Not indicated	N	N	Y (multiple)	Not indicated	Annual	Y	39.8 million DALYs to be saved in 74 countries	72
Carl A B Pearson et al, 2021	LRTi (COVID)	Health impact and cost-effectiveness of COVID-19 vaccination in Sindh Province, Pakistan	Cases & deaths	S	Not indicated	Y	Not indicated	Not indicated	48 million	10-year	Y	Projected to avert 85.1 (95% CrI: 84.6, 86.8) thousand DALYs	68
Daniel R Hogan etal. 2005	HIV	Achieving the millennium development goals for health Cost effectiveness analysis of strategies to combat HIV/AIDS in developing countries	Incidence/prevalence	S	Y	Y	Y	Y (multiple)	Not indicated	Annual	Y	DALYs averted (average yearly) 4.5 million	80
												DALYs averted (average yearly) 200,000
												DALYs averted (average yearly) 16.7 million
												DALYs averted (average yearly) 20.2 million
												DALYs averted (average yearly) 5.2million
												DALYs averted (average yearly) 900,000
												DALYs averted (average yearly) 10.9 million
												DALYs averted (average yearly) 17.7 million
												DALYs averted (average yearly) 1.3 million
												DALYs averted (average yearly) 1.4 million
O. Galárraga et al. 2018	HIV	Cost and cost‑effectiveness of voluntary medical male circumcision in street‑connected youth: findings from an education‑based pilot intervention in Eldoret, Kenya	Incidence/prevalence	S	Not mentioned	Y	Not mentioned	Y	116 streat connected youth	5-year	Y	Intervention averted 60166 DALYs in 5 years	72
Aldridge et al, 2009	HIV	Determining a cost effective intervention response to HIV/ AIDS in Peru	Incidence/Prevalence	S	Not indicated	N	N	Y	620,978 MSM, 25500 FSW, 587000 pregnant women,26040522 rest of population	Annual	Y	Yearly 45,864 DALYs averted	78
	HIV								620,978 MSM, 25500 FSW, 587000 pregnant women,26040522 rest of population		Y	Yearly 124,599 DALYs averted
	HIV								620,978 MSM, 25500 FSW, 587000 pregnant women,26040522 rest of population		Y	Yearly 71,236 DALYs averted
	HIV								620,978 MSM, 25500 FSW, 587000 pregnant women,26040522 rest of population		Y	Yearly 138,719 DALYs averted
	HIV								620,978 MSM, 25500 FSW, 587000 pregnant women,26040522 rest of population		Y	Yearly 19,157 DALYs averted
	HIV								620,978 MSM, 25500 FSW, 587000 pregnant women,26040522 rest of population		Y	Yearly 106,675 DALYs averted
	HIV								620,978 MSM, 25500 FSW, 587000 pregnant women,26040522 rest of population		Y	Yearly 121,929 DALYs averted
	HIV								620,978 MSM, 25500 FSW, 587000 pregnant women,26040522 rest of population		Y	Yearly 62,043 DALYs averted
	HIV								620,978 MSM, 25500 FSW, 587000 pregnant women,26040522 rest of population		Y	Yearly 13,999 DALYs averted
Suraratdecha C et al. 2018	HIV	Cost and cost-effectiveness analysis of pre-exposure prophylaxis among men who have sex with men in two hospitals in Thailand	Incidence/prevalence	S	Y	B	Not indicated	Y (one-way sensitivity)	1880	Lifetime	Y	PrEP provided to high-risk MSM averted 7,857 while PrEP provided to all MSM averted 19,368	85
Phillips et al 2021	HIV	The potential role of long-acting injectable cabotegravir–rilpivirine in the treatment of HIV in sub-Saharan Africa:a modelling analysis	Incidence/Prevalence	S	Y	Y	N	Y		Annual	Y	DALYS Averted 30 400, 17 900, 16 700 for the 3 scenarios respectively per year over 10 years	68
Culhane et al 2020	HIV	Modeling the health impact and cost threshold of long-acting ART for adolescents and young adults in Kenya	Prevalence	S	GBD	Y	Not indicated	Y (one-way sensitivity)		10 years	Y	122,081, 25,173 DALYs averted for scenario 1 and 2 respectively	70
Pasricha et al 2020	Diarrhoeal diseases	Net benefit and cost-effectiveness of universal iron containing multiple micronutrient powders for young children in 78 countries: a microsimulation study	Incidence/prevalence	M	GBD 2013	Not indicated	Not indicated	Y		Not indicated	Y	In the 54 countries where MNP provision was beneficial, the median benefit was 28·1 DALYs averted per 10 000 children receiving MNPs (IQR 20·6-40·4).	70
Vogelzang et al 2020	HIV	Cost-Effectiveness of HIV Pre-exposure Prophylaxis Among Heterosexual Men in South Africa: A Cost-Utility Modeling Analysis	Incidence/prevalence	S	GBD 2013	Y	N	Y	4 million younger men and 9 million older men	Lifetime	Y	Introducing oral PrEP could avert 24,511 DALYs in younger men and 99,548 DALYs in older men. By contrast, less DALYs were averted if only injectable PrEP was introduced	90
Dandona et al 2010	HIV	Cost-effectiveness of HIV prevention interventions in Andhra Pradesh state of India	Not indicated	S	Y	Y	B	Y		Not mentioned	Not mentioned	28.1 DALYs saved per HIV infection averted in voluntary counselling and testing (VCT) centres	75
	HIV										Not mentioned	38.4 DALYs saved per HIV infection averted by prevention of parent to child transmission (PPTCT) centres
	HIV										Not mentioned	28.0 DALYs saved per HIV infection averted in sexually transmitted infection (STI) clinics
	HIV										Not mentioned	25.4 DALYs saved per HIV infection averted in blood banks
	HIV										Not mentioned	27.8 DALYs saved per HIV infection averted by sex workers programs
	HIV										Not mentioned	25.3 DALYs saved per HIV infection averted by MSM programs
	HIV										Not mentioned	27.4 DALYs saved per HIV infection averted in truckers programs
	HIV										Not mentioned	27.4 DALYs saved per HIV infection averted in work place programs
	HIV										Not mentioned	33.1 DALYs saved per HIV infection averted in street children
	HIV										Not mentioned	27.4 DALYs saved per HIV infection averted in prisoners program
	HIV										Not mentioned	27.4 DALYs saved per HIV infection averted by Information education and communication (IEC) programme
	HIV										Not mentioned	27.4 DALYs saved per HIV infection averted by condom promotion
Azadi et al 2014	HIV	Cost-effectiveness of tuberculosis screening and isoniazid treatment in the TB/HIV in Rio (THRio) Study	Incidence	S	Own DWs using disability visual analog scale	Y	Not indicated	Y		20 years	Y	Providing this intervention to 100 people would avert 1.14 discounted DALYs (1.57 undiscounted DALYs) over 1 year. 821 DALYs averted over 20 years	70
Basu et al 2020	CVD/DM	Population Health Impact and Cost-Effectiveness of Community-Supported Agriculture Among Low-Income US Adults: A Microsimulation Analysis	Prevalence	M	GBD 2013	Y	Y	N		PP 10 years & Lifetime	Y	2493 per 10 000 DALYs averted under the CSA intervention over a life course horizon	85
Tan et al 2021	CVD & DM	Assessing the Impact of Salt Reduction Initiatives on the Chronic Disease Burden of Singapore	Not indicated	M	Not indicated	Not indicated	Not indicated	Not indicated		PP 30 years	Y	4.0 g/day reductions in salt consumption were the most effective when implemented across the entire population, resulting in 215,000 disability-adjusted life years over 30 years.	65
Webb et al. 2017	CVD	Cost effectiveness of a government supported policy strategy to decrease sodium intake: global analysis across 183 nations	Incidence	S	Not indicated	N	N	y	Not included	PP 2011-2020	Y	a 10% reduction in sodium consumption over 10 years within each country was projected to avert approximately 5.8 million DALYs/year	65
Basu et al 2021	CVD + DM	Estimated effect of increased diagnosis, treatment, and control of diabetes and its associated cardiovascular risk factors among low-income and middle-income countries: a microsimulation model	Not indicated	M	GBD 2013	Y	Not indicated	Y		PP 10 years	Y	80% screening, 80% treatment, and 80% control across all countries reduced the total DALYs lost to 1097 DALYs per 1000 population over 10 years from a baseline of 1161 DALYs primarily from reduced cardiovascular events when the newly diagnosed individuals received blood pressure and statin treatment (reducing cardiovascular event DALYs from 143 to 100 DALYs per 1000 population	68
Krishnan et al 2019	CVD/DM	Cost-effectiveness and budget impact of the community-based management of hypertension in Nepal study (COBIN): a retrospective analysis	Prevalence	S	GBD 2017	Y	Not indicated	Y (univariate sensitivity analyses)	Not included	Annual	N	Delivering the programme nationwide would result in a reduction of the total DALY burden (9 228 540 DALYs in 2017)	65
Tolla et al, 2016	CVD	Prevention and treatment of cardiovascular disease in Ethiopia: a cost-effectiveness analysis	Incidence and Prevalence	M	GBD 2010	Y	N	Y	Not included	PP 100 yr	N	Annual DALYs averted, Cholesterol lowering treatment for total chol. >6.2 mmol/l – 8768 DALYs averted Cholesterol lowering treatment for total chol. >5.7 mmol/l – 19,073 DALYs averted Anti-hypertension treatment for SBP >160 mmHg – 98,880 DALYs averted	75
Ha et al, 2011	CVD	Cost-effectiveness analysis of interventions to prevent cardiovascular disease in Vietnam	Incidence	M	Not indicated	B	B	Y	Not included	PP 10 yr	Y	Media salt campaign - 45 939 annual DALYs averted Media smoking campaign - 7250 annual DALYs averted Media cholesterol campaign - 36 982 annual DALYs averted Mass media combination - 75 379 annual DALYs averted Treatment of SBP >140 mmHg - 256 559 annual DALYs averted Treatment of SBP >160 mmHg - 205 329 annual DALYs averted Treatment of cholesterol >5.7 mmol/l - 78 179 annual DALYs averted Treat…	70
Angell et al, 2021	CVD	Cost-effectiveness of a mobile technology enabled primary care intervention for cardiovascular disease risk management in rural Indonesia	Incidence	M	Y	Y	N	Y	6579	PP 10 year period Data from 2016 - 2018	Y	0.01 DALYs per person averted	88
Bruins et al 2015	CVD	A Modelling Approach to Estimate the Impact of Sodium Reduction in Soups on Cardiovascular Health in the Netherlands	Incidence/Prevalence	S	GBD 2010 and GBD 2004	N	N	Not indicated	12.7 Million	Lifetime	Y	819 DALYs averted	80
Finkelstein et al, 2021	CVD	Budget impact and cost-effectiveness analyses of the COBRA-BPS multicomponent hypertension management programme in rural communities in Bangladesh, Pakistan, and Sri Lanka	Incidence	S	Not indicated	Y	N	Y	2645	2016 - 2018	Y	DALYs averted Bangladesh – 413895, Pakistan -338397, Sri Lanka - 92 586	80
Hendriksen et al 2014	CVD	Potential effect of salt reduction in processed foods on health	Incidence and prevalence	S	Dutch Disease Weights Study	Not indicated	Not indicated	Y		Lifetime	Not indicated	56, 000, 67,900, 56,400 DALYs averted respectively	75
Zhang et al 2019	CVD	Population genomic screening of all young adults in a health-care system: a cost-effectiveness analysis	Prevalence	S	GBD	0, 2%, 3% and 5%	N	Y	451755	10 years, 20 years and 30 years	Not indicated	1) 32,984, 2) 15673, 3) 12175, 4) 1708, 5) 49788, 6) 13,967 7) 63837 DALYs averted	80
Niens et al. 2014	Breast Cancer	Cost-Effectiveness of Breast Cancer Control Strategies in Central America: The Cases of Costa Rica and Mexico	Incidence and prevalence	S	GBD	Y	Y	Y		Annual	Y	3274 DALYs averted per year	75
Shih et al 2009	Skin Cancer/Melanoma	Economic evaluation of skin cancer prevention in Australia	Incidence	S	Not indicated	Y	Not indicated	Y		20 years	Y	SunSmart has averted 28,000 disability-adjusted life-years (DALYs), equivalent to 22,000 life-years saved, in the state of Victoria since its introduction in 1988. An upgraded national program for the next 20 years is estimated to avert 120,000 DALYs	75
Kim et al 2013	Cervical Cancer	Model-Based Impact and Cost-Effectiveness of Cervical Cancer Prevention in Sub-Saharan Africa	Incidence	S	Not indicated	Y - 3%	Not indicated	Y		Annual	Y	Most DALYs averted were in Nigeria 80,100 and least were in Seychelles 10 DALYs averted	75
Davidović et al 2021	Breast cancer	Disability-Adjusted Life Years Averted Versus Quality-Adjusted Life Years Gained: A Model Analysis for Breast Cancer Screening	Prevalence	S	Salomon et al study	Y	Not indicated	Y		Lifetime	Y	Breast cancer screening averted between 46.00 and 105.58 DALYs	70
Portnoy et al 2021	Cervical cancer	Projections of human papillomavirus (HPV) vaccination impact in Ethiopia, India, Nigeria and Pakistan: a comparative modelling study	Incidence	S	GBD 2017	Not indicated	Not indicated	Not indicated	United Nations World Population Prospects 2019 estimates	Lifetime	Y	Specifically, the range between the PRIME model and the Harvard model for the estimated number of cervical cancer DALYs averted was: 4650000 to 5030000 in Ethiopia; 25200000 to 25400000 in India; 5160000 to 5770000 in Nigeria and 1830000 to 2040000 in Pakistan	66
Zehtab et al 2016	Breast cancer	Cost-Effectiveness Analysis of Breast Cancer Screening in Rural Iran	Prevalence	S	Not indicated	Y - 5%	Not indicated	Y		Annual	Y	The total effectiveness for screening and no-screening interventions was 0.06171 and 0.00864 disability adjusted life years averted, respectively	70
Zelle et al 2012	Breast cancer	Costs, effects and cost-effectiveness of breast cancer control in Ghana	Incidence/prevalence	S	Not indicated	Y	Y	Y		Not indicated		Interventions to raise awareness, combined with treatment of all stages, avert between 5600 and 9500 DALYs. Biennial CBE screening averts around 12500 DALYs, whereas biennial mammography screening can save between 13185 and 14580 DALYs (depending on the targeted age group), all in combination with treatment of all stages.	70
Etchie et al, 2016	COPD	The health burden and economic costs averted by ambient PM2.5 pollution reductions in Nagpur, India	Prevalence	M	Y	N	Y	N	756 filters; 2013 census	February 2013-June 2014	Y	Ambient PM2.5 pollution accounted for 11,000 COPD-related DALYs and 400 premature deaths in 2013. Mitigation measures that achieves a reduction, from current annual average PM2.5 level to IT-2 by the year 2023, would avert 15% of the PM2.5-attributed premature deaths (700 [95% CI: 500, 800]), DALYs (17 [95% CI: 13, 21] thousand) and economic cost (USD 400 [95% CI: 300, 600] million) in that year.…	78
Alvis-Guzman et al, 2008	COPD	Epidemiologic and economic impact of Natural Gas on indoor Air pollution in Colombia	Not available	Not available	Not available	Y	Not available	Y	Not available	Not available	Not available	1 500 (973-2 711) COPD-related DALYs would be averted annually with domiciliary natural gas	60
Stanciole et al, 2012	COPD/Asthma	Cost effectiveness of strategies to combat chronic obstructive pulmonary disease and asthma in sub-Saharan Africa and South East Asia: mathematical modelling study	Both	M	Dutch disability weights	Y	B	Y		2012	Y	Low dose inhaled corticosteroids (for mild persistent asthma) averted 25 DALYs annually per million population; Low dose inhaled corticosteroids + long acting β agonists (for moderate persistent asthma) averted 45 DALYs annually per million population	70
Megiddo, 2016	Epilepsy	Health and economic benefits of public financing of epilepsy treatment in India: An agent-based simulation model	Prevalence	S	Not indicated	Y	N	N		PP 10 yr	N	Over 10 years, treatment in the baseline scenario averts 580 (UR 545–595) DALYs per 100,000 individuals compared to no treatment. Over the same period, in scenario 1 (public financing for first line anti-epileptics), 835 (UR 805–870) DALYs per 100,000 persons are averted incremental to the baseline. In scenario 2 (first &second line antiepileptics) an additional 65 (UR 56–76) DALYs per 100,000 ar…	70
Chisholm, et al, 2012	Epilepsy	"Cost effectiveness of strategies to combat neuropsychiatric conditions in sub-Saharan Africa and South East Asia: mathematical modelling study"	Prevalence, incidence, remission, mortality, level of disability	M	Y	Y	Y	Y	1000000	PP 10yr	Y	Older antiepileptic drug in primary care – 1360 DALYs averted at 50% coverage Older antiepileptic in primary care – 2176 DALYs averted at 80% coverage Newer antiepileptic in primary care – 1360 DALYs averted at 50% coverage Newer antiepileptic in primary care - 2176 DALYs averted at 80% coverage	78
Kuznik et al, 2016	SCD	Newborn screening and prophylactic interventions for sickle cell disease in 47 countries in sub-Saharan Africa: a costeffectiveness analysis	Incidence	S	Y	Y	N	N	228169	Birth to 30 yrs	Y	2,414,612 DALYs that could be averted across all countries	72
Chisholm, 2012	Road Injuries	Cost effectiveness of strategies to combat road traffic injuries in sub-Saharan Africa and South East Asia: mathematical modelling study	Incidence	M	Y	Y	Y	Y	Not indicated	PP 10 yr	Y	peed limits - 167 Drink-driving - 114 DALYs averted; Seatbelt use - 50 Motorcycle helmet use - 19 Bicycle helmet use - 114 Speed limits + drink-driving - 282 Seatbelt use + motorcycle helmet use - 69 Speed limits + drink-driving + seatbelt use - 333 Speed limits + drink-driving + motorcycle helmet use - 302 Drink-driving + seatbelt use + motorcycle helmet use - 184 Speed limits + seatbelt use + m…	80
Quaife et al, 2018	HIV	The cost-effectiveness of multi-purpose HIV and pregnancy prevention technologies in South Africa	Incidence and prevalence	S	GBD 2010	Not indicated	Not indicated	Y	484 self-reported HIV-negative women: 362 from the general population and 122 FSWs.	Annual	Y	Almost 300,000 DALYs averted in the 15-24 year age group and almost 6000 DALYs averted in FSWs with use of all 5 products	75
Sacks et al 2011	NCDs	Traffic-light’ nutrition labelling and ‘junk-food’ tax: a modelled comparison of cost-effectiveness for obesity prevention	Prevalence	M	Not indicated	Y	Not indicated	Y	1.5 million & 14.5 million	Annual	Y	DALYs averted (traffic-light labelling: 45 100 (95% UI: 37 700; 60 100); ‘junk-food’ tax: 559 000 (95% UI: 459 500; 676 000	75
Magnus et al 2009	NCDs	The cost-effectiveness of removing television advertising of high-fat and/or high-sugar food and beverages to Australian children	Prevalence	M	Not indicated	Y	Not indicated	Y	2.4 million	Annual		Total DALYs saved were 37 000 (95% UI 16 000, 59 000).	73
Vreman et al 2017	NCDs	Health and economic benefits of reducing sugar intake in the USA, including effects via non-alcoholic fatty liver disease: a microsimulation model	Prevalence	M	GBD estimates and current literature.	Y	Not indicated	Y (sensitivity analysis (DSA) and probabilistic sensitivity analysis (PSA).	22 400 people	20 years	Not indicated	0.767M DALYs averted with 20% reduction and 2.372 M DALYs averted with 50% reduction in sugar consumption after 20 years	76
Gortmaker et al, 2015	NCDs	Cost Effectiveness of Childhood Obesity Interventions	Both	M	Y	Y	N	Y		PP 10 yr	N	an estimated 101,000 DALYs would be averted	74
Pillarisetti et al 2017	NCDs	Household Energy Interventions and Health and Finances in Haryana, India: An Extended Cost-Effectiveness Analysis	Not indicated	M	GBD 2010	N	N	Y	GBD	Annual	N	Complete replacement of traditional stoves in solid fuel results in 2,000 77,000 averted DALYs for the chimney stove, 676,000 averted DALYs for the blower stove and 1,484,000 DALYs over a 5 year period	86
Krieger et al 2020	NCDs	Combining Recent Nutritional Data with Prospective Cohorts to Quantify the Impact of Modern Dietary Patterns on Disability–Adjusted Life Years: A Feasibility Study	Incidence	M	GBD 2016	N	N	Y	15,843 participants	25.5 years	Y	1)23,697 DALYs 2)9219 DALYs 3)10,734 DALYs averted	88
Cadilhac et al, 2011	COPD, CVD, Cancer, Injuries (NCDs)	The societal benefits of reducing six behavioural risk factors: an economic modelling study from Australia	Prevalence	M	Y	Y	N	Y	17000000	Lifetime	Y	95,000 DALYs averted	87
Holm et al 2014	CVD, cancers, road injuries	Cost-Effectiveness of Preventive Interventions to Reduce Alcohol Consumption in Denmark	Incidence	M	Not clear	Y	N	Y	4.5 Million	Annual	Y	1) 1911 1)115 3) 2853 4) 2163) 5)390 6) 129 DALYs averted respectively. The total annual effect if all interventions were implemented would be 7,300 DALY	74
Holm et al 2014	CVD, Cancers	The health benefits of selective taxation as an economic instrument in relation to IHD and nutrition-related cancers	Not indicated	M	Not indicated	Not indicated	Not indicated	Y		25 years	Y	The biggest reduction in burden of disease could be obtained if the entire population increased its intake of fruit and vegetables (367.2 DALY per 100 000 people), followed by fibre (136.2 DALY per 100 000 people), and reduced its intake of saturated fat (8.3 DALY per 100 000 people) and fat (5.7 DALY per 100 000 people).	75
Moodie et al 2013	CVD, DM, Cancers	The Cost-Effectiveness of a Successful Community-Based Obesity Prevention Program: The Be Active Eat Well Program	Not indicated	M	Not indicated	Y	Not indicated	Y	6000 iterations	Lifetime		The intervention resulted in 10.2 (−0.19; 21.58) DALYs averted, 1 521 DALYs modelled for 10% of the population	70
Jensen et al 2015	CVD/DM/Cancer	Cost-Effectiveness of a New Nordic Diet as a Strategy for Health Promotion	Not indicated	M	Not indicated	Y 1%	Not indicated	Not indicated	Check supplemenet table	Annual	Y	6500 DALY/year averted for cardiovascular disease and about 3000 and 1200 DALY/year are calculated to be saved from colorectal cancer and lung cancer, respectively. In total, an estimated 18000 DALY will be saved per year in Denmark from six chronic diseases.	72
Woo et al 2007	Cancer	What Is the Most Cost-Effective Population-Based Cancer Screening Program for Chinese Women?	Incidence	M	Y	Y	Y	Y	Not indicated	30 years	N	Assuming 100% coverage, 1) triennial Pap screening could potentially save 594 DALYs (range, 412 to 635 DALYs) 2) Biennial screening for all women aged 40 to 74 years would avert 873 DALYs . Colonoscopy screening every 5 years would avert 2188 DALYs.	80
Goudet et al 2018	RMNCH (Malnutrition)	Cost effectiveness of a community based prevention and treatment of acute malnutrition programme in Mumbai slums, India	Prevalence	S	Y	Y	Y	Y	12362 infants	Annual	Y	15,016 DALYs averted	82
Wieser et al 2018	RMNCH (Malnutrition)	Reducing micronutrient deficiencies in Pakistani children: are subsidies on fortified complementary foods cost-effective?	Prevalence	M	Not indicated	Not indicated	Not indicated	Y	1764 households	Lifetime	Y	SES 1-2: 20% subsidy :1648 Dalys averted; 50%: 3918; 80%: 5801; 75g/d for free: 14733; SES 1-4: 20% subsidy: 2926 Dalys averted; 50%: 6946; 80%: 10256; 75g/d for free: 25833; SES 1-6: 20% subsidy: 4097 Dalys averted; 50%: 9722; 80%: 14348; 75g/d for free: 35735; SES 1-8: 20% subsidy: 5480 Dalys averted; 50%: 12966; 80%: 19050; 75g/d for free: 45571.	74
Puett et al. 2019	RMNCH - (malnutrition)	Disability-adjusted life years for severe acute malnutrition: implications of alternative model specifications	Incidence	S	Y	Y	Y	Not indicated	19 876 admissions; 724 admissions	Not indicated	Y	4717 DALYs averted by the Bangladesh programme and 4 928 765 DALYs averted by the Nigeria programme	74
Svefors et al 2018	RMNCH (Malnutrition)	Cost-effectiveness of prenatal food and micronutrient interventions on under-five mortality and stunting: Analysis of data from the MINIMat randomized trial, Bangladesh	Incidence	S	GBD (two different values)	B	Not indicated	Not indicated	4436 pregnant women	Lifetime	Y	A total of 0.1 DALY5s and 0.7 DALYs per child were averted by switching to U30Fe, and 0.2 DALY5s and 1.3 DALYs per child were averted by switching to EMMS. Switching from U60Fe to EMMS would avert twice as many DALYs as switching to U30Fe	74
Plessow et al. 2016	RMNCH (malnutrition)	Cost-Effectiveness of Price Subsidies on Fortified Packaged Infant Cereals in Reducing Iron Deficiency Anemia in 6-23-Month-Old-Children in Urban India	Prevalence	M	Not indicated	Not indicated	Not indicated	Not indicated	4801 households in 12 large Indian cities	Not clarified	Y	Price subsidies avert 726,000 DALYs	73
Sharma et al 2016	HIV	Modeling the Cost-Effectiveness of Home-Based HIV Testing and Education (HOPE) for Pregnant Women and Their Male Partners in Nyanza Province, Kenya	Incidence	S	Y	B	Y	Y	601 pregnant women	10-year time horizon	N	Higher HOPE coverage (80%) averted most DALYs 21601	82
Price et al 2016	HIV	Cost-Effectiveness of Pre-exposure HIV Prophylaxis During Pregnancy and Breastfeeding in Sub-Saharan Africa	Incidence	S	Y	B	Not indicated	Y	10,000 HIV-negative pregnant women	lifetime time horizon	y	PrEP administered to pregnant and breastfeeding women in SSA averted 3.15 DALYs (versus 3.49 for no PrEp)	75
Mvundura et al 2015	HIV	Estimating the hypothetical dual health impact and cost-effectiveness of the Woman’s Condom in selected sub-Saharan African countries	incidence/mortality	S	Y	Not indicated	Not indicated	Y	30 facilities in Western Kenya	Not indicated	Y	Approximately 19,000 DALYs could be averted because of the dual use of the Woman’s Condom, of which 74% of the DALYs averted could be due to use as an HIV prevention method.	72
Kasteng et al 2018	RMNCH (Malnutrition)	Cost-effectiveness and economies of scale of a mass radio campaign to promote household life-saving practices in Burkina Faso	Incidence	M	Not indicated	Y	Not indicated	Y	620 000 pregnant women and children under five	Annual	Y	82538 DALYs averted	75
Chola et al 2015	RMNCH (diarrhoea)	Cost-Effectiveness of Peer Counselling for the Promotion of Exclusive Breastfeeding in Uganda	Prevalence	S	Y	Y	Not indicated	Y	329 mother-infant pairs in the intervention and 368 in the control group	Not indicated	Y	5.78 DALYs averted (Peer counselling); 5.76 DALYs averted (health facility breastfeeding promotion)	72
Khan et al 2018	RMNCH - Cholera	The impact and cost-effectiveness of controlling cholera through the use of oral cholera vaccines in urban Bangladesh: A disease modeling and economic analysis	Incidence	S	Not indicated	Y	N	Y	2,976,785 vaccinated persons	Not indicated	Y	Number of DALYs averted: 1) 1,043 2) 6,241 3) 10,366. The most effective strategy would be vaccinating all ages one year and above.	73
Ahmed et al., 2020	RMNCH (Neonatal Sepsis)	Potential cost-effectiveness of a maternal Group B streptococcal vaccine in The Gambia	Incidence	S	Y	Y	Not indicated	Y	750 mother-infant pairs	Not indicated	Y	Vaccination with a hexavalent vaccine would avert 24 GBS disease cases (55%) and 768 DALYs compared to current standard of care	75
Alonzo Gonzalez et al, 2000	RMNCH (Malnutrition)	Cost effectiveness of iron supplementation and malaria chemoprophylaxis in the prevention of anaemia and malaria among Tanzanian infants	Incidence	M	Y	Y	Y	Y	187900	Not indicated	Y	Deltaprim: 1585 Dalys saved Iron: 963 Dalys saved	72
Willcox, M., et al. (2017)	RMNCH - (Birth asphyxia)	Incremental cost and cost-effectiveness of low-dose, high-frequency training in basic emergency obstetric and newborn care as compared to status quo: part of a cluster-randomized training intervention evaluation in Ghana	Not indicated	M	Not indicated	Y	Not indicated	Y	40 health facilities	Not indicated	Y	20,313 DALYs averted	65
Dalziel et al. (2010)	RMNCH (Congenital anomalies)	Cost-effectiveness of mandatory folate fortification v. other options for the prevention of neural tube defects: results from Australia and New Zealand	Not indicated	S	Dutch disability weights	Y - 5%	Not indicated	Y	National level data covering 2 countries - Australia and New Zealand	Lifetime	N	Health promotion campaign for supplement use - 722 DALYs averted Physician advice for supplement use - 348 DALYs averted Extended voluntary permission Medium scenario - 249 Extended voluntary permission Industry lower scenario -156 Extended voluntary permission Higher ‘optimistic’ scenario - 319 Mandatory fortification 135mg/100 g bread - 574 Mandatory fortification Dietary folate targeted campai…	70
Tobe, R. G., et al. (2017)	RMNCH (Congenital anomalies)	Cost-effectiveness analysis of neonatal screening of critical congenital heart defects in China	Prevalence	S	Not indicated	Y	Not indicated	Y	National level data on all Chinese newborns	Life time horizon	Not indicated	Clinical assessmen: 371.67 DALYS averted; pulse oximetery: 322.65 DALYS averted; pulse oximetery with clinical assessmen: 426.63 DALYS averted.	65
Sutherland, T., et al. (2013)	RMNCH (Obstetric haemorrhage)	Use of the Non-Pneumatic Anti-Shock Garment (NASG) for Life-Threatening Obstetric Hemorrhage: A Cost-Effectiveness Analysis in Egypt and Nigeria	Not indicated	S	Not indicated	Not indicated	Not indicated	Y	1,442 patients with obstetric hemorrhage	Not indicated	N	357 DALYs averted by NASG use for women in severe shock in Egypt and 2063 in Nigeria	63
Joshi, B. N., et al. (2021)	RMNCH (Obstetric hemorrhage)	Cost-effectiveness of uterine balloon tamponade devices in managing atonic post-partum hemorrhage at public health facilities in India	Incidence	S	Y	Y	N	Y	59,962women	Life time horizon	Y	0.030 DALYs averted (ESM-UBT versus condom-UBT); -0.081 DALYs averted (Bakri-UBT versus condom-UBT)	72
Downing et al 2015	RMNCH (Obstetric hemorrhage)	Cost-effectiveness of the non-pneumatic anti-shock garment (NASG): evidence from a cluster randomized controlled trial in Zambia and Zimbabwe	Not indicated	S	Not indicated	Y	N	Y	38 peri-urban PHCs peri-urban with at least 500 annual deliveries	Not indicated	Y	Women in the early application group averted 0.712 DALYs ( avefted p < 0.05) compared to those in the later application group.	70
Goodman et al., 2017	RMNCH (Obstetric hemorrhage)	The cost effectiveness of a quality improvement program to reduce maternal and fetal mortality in a regional referral hospital in Accra, Ghana	Prevalence	M	Y	Y	Y	Y	9,357 deliveries	Not indicated	Y	10,838 maternal DALYs averted	68
McLaren et al 2017	RMNCH (hypertensive disorders of pregnancy )	Cost effectiveness of medical devices to diagnose pre-eclampsia in low-resource settings	Not indicated	M	Not indicated	Y	Not indicated	Y	5,000 independent Monte Carlo simulations	Not indicated	Y	Microlife, Uristik: 0.00240 DALYS averted Nissei (low), Uristik: 0.00002 DALYS averted Sphygmo (low), Uristik: 0.00013 DALYS averted Nissei (low), CLINITEK(low): 0.00085 DALYS averted Sphygmo (low), CLINITEK (low): 0.00018 DALYS averted Sphygmo (low), DCA 2000+: 0.00015 DALYS averted	68
Memirie et al 2019	RMNCH (hypertensive disorders of pregnancy )	A cost-effectiveness analysis of maternal and neonatal health interventions in Ethiopia	Incidence/prevalence	M	Not indicated	Y	Not indicated	Y	13 case management and preventive MNH interventions	Not indicated	Y	0.005 DALYs averted (in millions) for pre-eclampsia and eclampsia management	73
	RMNCH (abortion and related complications )								13 case management and preventive MNH interventions		Y	0.007 DALYs averted (in millions) for safe abortion					Not indicated	Not indicated	Y	Not indicated	Y	Y	Static life table model	13 case management and preventive MNH interventions	Not indicated	Y	0.005 DALYs averted (in millions) for women with eclampsia/pre-eclampsia
	RMNCH (maternal sepsis) )								13 case management and preventive MNH interventions		Y	0.005 DALYs averted (in millions) - maternal sepsis case management
	RMNCH (maternal sepsis) )								13 case management and preventive MNH interventions		Y	0.016 DALYs averted (in millions) - Tetanus toxoid (pregnant women)
	RMNCH (obstetric hemorrhage)								13 case management and preventive MNH interventions		Y	0.007 DALYs averted (in millions) - active management of the third stage of labour
	RMNCH (Prematurity and related complications )								13 case management and preventive MNH interventions		Y	0.009 DALYs averted (in millions) - antibiotics for preterm pre-labour rupture of membrane (pPRoM)
	RMNCH (Prematurity and related complications )								13 case management and preventive MNH interventions		Y	0.037 DALYs averted (in millions) - Kangaroo mother care
	RMNCH (Prematurity and related complications )								13 case management and preventive MNH interventions		Y	0.009 DALYs averted (in millions) - Antenatal corticosteroids for preterm labour
	RMNCH (Neonatal Sepsis )								13 case management and preventive MNH interventions		Y	0.052 DALYs averted (in millions)- injectable anitbiotics for newborn sepsis
	RMNCH (Intra-partum realted complication - birth asphyxia)								13 case management and preventive MNH interventions3		Y	0.055 DALYs averted (in millions) for Neonatal resuscitation (institutional)
Bahamondes et al., 2014	RMNCH (abortion and related complications )	Estimated disability-adjusted life years averted by long-term provision of long acting contraceptive methods in a Brazilian clinic	Prevalence	M	Not indicated	Not indicated	Not indicated	Not indicated	50 004 medical charts	Not indicated	Y	1056–1412 DALYs averted	72
Kasaie et al, 2020	CVD/DM/HIV	Integrated screening and treatment services for HIV, hypertension and diabetes in Kenya: assessing the epidemiological impact and cost-effectiveness from a national and regional perspective	Incidence Prevalence	M	Y	Y	Not indicated	Y	50.9 million	2018, PP 10 year	Y	The intervention was estimated to avert 7.76m DALYs	78
Geoffrey Roberts et al	Road traffic Injury	Surgery and Obstetric Care are Highly Cost-Effective Interventions in a Sub-Saharan African District Hospital: A Three-Month Single-Institution Study of Surgical Costs and Outcomes	Incidence	M	Y	N	N	N	428 patients	Not indicated	Y	DALYs averted Fracture/dislocation reduction : global: 238 Zambia: 166 Dalys averted Fracture/dislocation fixation: global: 52 Zambia: 35 Dalys averted Amputation: global: 747 Zambia: 489	65
Bishai et al, 2006	Road traffic Injury	Modeling the cost effectiveness of injury interventions in lower and middle income countries: opportunities and challenges	Mortality	M	Y	B	Y	N	Community of 1 million	Annual	N	DALYs gained amount to 2,478 and 1,562 at 3% and 6% discount rates respectively for bicycle helmet; DALYs achieved through motorcycle helmet legislation as 784 and 495 at respective discount rates of 3% and 6%	70
Vallop Ditsuwan et al, 2013	Road traffic Injury	Cost-Effectiveness of Interventions for Reducing Road Traffic Injuries Related to Driving under the Influence of Alcohol	Traumas, disability, mortality	S	Y	Y	Y	Y	metro-police (88) and traffic police (1,369) checkpoints; road traffic crash victims who were injured, disabled, or died.	Annual	Y	sobriety checkpoints could avert about 26,500 DALYs for selective breath testing intervention; mass media: 17300 Dalys averted Random Breath testing: 24100 SBT + mass media: 41700 RBT +mass media: 39100	88
Sampaio et al 2017	Mental disorder	Population cost‑effectiveness of the Triple P parenting programme for the treatment of conduct disorder: an economic modelling study	Incidence	S	Y	Y	Not indicated	Y		13 years	Y	Group Triple P - 2421 DALYs averted, Individual Triple P - 371 DALYs averted	70
Smit et al, 2011	Mental disorder	Modeling the Cost-Effectiveness of Health Care Systems for Alcohol Use Disorders: How Implementation of eHealth Interventions Improves Cost-Effectiveness	Prevalence	S	Y	Y	Not indicated	Y		Annual	N	1) 5022 DALYs averted 2) 10,319 DALYs averted 3) 5000 DALYs averted	72
Gureje et al, 2007	Mental disorder	Cost-effectiveness of an essential mental health intervention package in Nigeria	Prevalence	M	Not indicated	Not indicated	Not indicated	Not indicated		Annual	N	Community-based service model:newer antipsychotic+ psychosocial treatment 70% coverage averted 29,774 DALYs	65
												Newer antidepressant + psychotherapy + proactive case management (80% coverage) 127,543 DALYs averted
												Older antiepileptic in primary care (50% coverage) 169,514 DALYs averted
												Roadside breath-testing (including non-fatal injuries) 80% coverage 109,490 DALYs averted
Chisholm 2005	Mental disorder	Choosing cost-effective interventions in psychiatry: results from the CHOICE programme of the World Health Organization	Prevalence, incidence	M	Dutch disability weights	Y	Y	Y		Lifetime	Y	Newer antipsychotic drug + psychosocial treatment - 261 DALYs averted	70
												Older mood stabilising drug + psychosocial treatment - 312 DALYs averted
												Maintenance psychosocial treatment + older/newer antidepressant - 1174 DALYs averted
												Newer antidepressant + psychosocial treatment- 276 DALYs averted
Chisholm 2003	Mental disorder	Cost-effective strategies for reducing the global burden of mental ill-health: a generalised approach	Prevalence	M	Not indicated	Y	Y	N		PP 10yr	N	One million DALYs averted per year	72
Chisholm et al, 2008	Mental disorder	Schizophrenia treatment in the developing world: an interregional and multinational cost-effectiveness analysis	Prevalence	M	Y	Y	Y	Y	Not indicated	Lifetime	Y	350 DALYs averted in African sub-region. 575 DALYs avertec in Chile and 557 DALYs averted in South Asia sub-region	76
Chisholm 2012	Mental disorder	Cost effectiveness of strategies to combat neuropsychiatric conditions in sub-Saharan Africa and South East Asia: mathematical modelling study	Prevalence, incidence, remission, mortality, level of disability	M	Y	Y	Y	Y	1000000	PP 10yr	Y	Newer antipsychotic + psychosocial treatment (hospital/community model) - 80% coverage - 388 DALYs averted	73
												Older mood stabiliser + psychosocial care (hospital/community model - 382 DALYs averted
												Maintenance psychosocial treatment + newer antidepressants - 1526 DALYs averted
												Newer/Older antiepileptic in primary care at 80% coverage - 2176 DALYs aver
												Increased tax + brief advice + advertising ban + reduced access + tax enforcement - 6028 DALYs averted
Chisholm et al 2005	Mental disorder	Cost-effectiveness of clinical interventions for reducing the global burden of bipolar disorder	Prevalence	M	Y	Y	Y	Y	Total popluation in 192 WHO member states	PP 10 yr	N	Lithium - 376 DALYs per million averted Valproic acid - 301 DALYs per million averted Lithium+psychosocial - 405 DALYs per million averted Valproic acid+psychosocial – 331 DALYs per million averted	75
Annh et al 2015	Mental disorder	Schizophrenia interventions in Vietnam: Primary results from a cost-effectiveness study	Prevalence	M	Y	Y	Not Indicated	Y	Not Indicated	Lifetime	N	Using typical drugs combined with FI was expected to avert 4208–4235 DALYs per one million populations, which generates at least 150% more DALYs averted than using typical drugs alone.	74
Lee et al 2016	Mental disorder	The population cost-effectiveness of delivering universal and indicated school-based interventions to prevent the onset of major depression among youth in Australia	Incidence	M	Y	Y	Not Indicated	Y	Not Indicated	PP 10 yr	Y	Indicated psyhological - 4083 DALYs averted Universal psychological - 3367 DALYs averted	74
Choi et al, 2017	Malaria	Cost-efectiveness of malaria preventive treatment for HIV-infected pregnant women in sub-Saharan Africa	Incidence/ prevalence/ mortality	S	Y	Y	Y	Y	Cohorts of 10,000 HIV-infected pregnant women from Ghana, Kenya, Malawi, Mozambique, and Tanzania	Annual	Y	The CTX Strategy dominates the 3-IPT High Strategy by averting more DALYs in most countries with 19,225 DALYs averted in Mozambique.	87
Taylor et al, 2019	CVD	The cost effectiveness of REACH-HF and home-based cardiac rehabilitation compared with the usual medical care for heart failure with reduced ejection fraction: A decision model-based analysis	Prevalence-based	S	Not indicated	Yes	Yes	Yes	Not indicated	Lifetime	Yes	Per patient mean QALY gain of 0.23	78
Pirhonen et al, 2020	CVD/COPD	The cost-effectiveness of person-centred care provided to patients with chronic heart failure and/or chronic obstructive pulmonary disease	Prevalence-based	M	Utility weights - yes	No	Yes	Yes	221	6 months	No	Including all patients 0.337 QALYs with 0.018 incremental QALYs over usual care; Excluding deceased patients- 0.371, incremental QALYs of 0.009 over usual care	74
Sahlen et al, 2016	CVD	A cost-effectiveness study of person-centered integrated heart failure and palliative home care: Based on a randomized controlled trial	Prevalence-based	S	QALY weight.- yes	Not indicated	Not indicated	Yes	72	6 months	Yes	The intervention resulted in a gain of 0.25 quality-adjusted life years	74
Maru et al, 2015	CVD	Cost-effectiveness of home versus clinic-based management of chronic heart failure: Extended follow-up of a pragmatic, multicentre randomized trial cohort - The WHICH? study (Which Heart Failure Intervention Is Most Cost-Effective & Consumer Friendly in Reducing Hospital Care)	Prevalence-based	S	Utility weights - yes	Yes - 5%	Yes	Yes	280	3.2 years	Yes	During median follow-up of 3.2 years, HBI was associated with slightly higher QALYs (+0.26 years per person; p=0.078), mainly driven by significantly reduced duration of all-cause hospital stay (-10 days; p=0.006).	82
Papadakis et al, 2007	CVD	Cost-effectiveness of cardiac rehabilitation programdelivery models in patients at varying cardiac risk,reason for referral, and sex	Prevalence-based	S	Not indicated	No	Yes	No	307	24 months	Yes	A mean QALY gain was found in the SCR of 0.062 QALYscompared 0.053 QALYs in the DCR resulting in anincremental gain of 0.009 (95% confidence interval:0.004–0.013) QALYs in favor of SCR (not significant).	64
Chow et al, 2007	CVD+DM	Cost-effectiveness of Disease Interventions in India	Incidence	M	Y	Not indicated	Not indicated	Y	All India	5 years	Not indicated		74
												Polypill for secondary CVD prevention, over 5 years - 46,960,667 DALYs averted
												10% price increase in tobacco - 58.3 million DALYs averted
												Legislation to limit trans fats in processed food, over 10 years - 17,272,727 DALYs averted
												other nonprice interventions for tobacco - 29 million DALYs averted
	CVD+DM											nicotine replacement at 5 percent effectiveness - 19 million DALYs averted
	Cancer											Metformin for diabetes treatment - 368,400 to 456,800 DALYs averted
	Epilepsy											HPV Cytology screening, 2 visits, 1 x per lifetime at age 35 - 17.3 million DALYs averted
												Long-term phenobarbital for responsive epilepsy treatment - 1.5 million DALYs averted
												Surgery for refractory epilepsy treatment - 182,000 DALYs averted
	Epilepsy											Phenobarbital-lamotrigine combination for refractory epilepsy treatment - 97,000 DALYs averted
	TB			S	Y	B	Not indicated		All India		Not indicated	90 million DALYs averted
	LRTi		Mortality						All India		Not indicated	1,520,000DALYs averted
	LRTi								All India		Not indicated	428,000 DALYs averted
	Malaria		Incidence/mortality						All India		Not indicated	2 million DALYs averted
	Malaria								All India		Not indicated	3.7 million DALYs averted
	Malaria								All India		Not indicated	6 million DALYs averted
	Malaria								All India		Not indicated	6 million DALYs averted
	Diarrheal disease		Not indicated	M	Y	Y			All India		Not indicated	Breastfeeding promotion would avert 858,000 DALY
	Diarrheal disease								All India		Not indicated	Expanding current coverage of ORT to all children in India would avert nearly 7 million DALYs
Ali et al., 2020	RMNCH - Intrapartum related complication (birth asphyxia)	Cost effectiveness of a novel device for improving resuscitation of apneic newborns	Incidence	M	Y			Y	13/1000 simulated live births in Sub Saharan Africa	Life time horizon	Y	the AIR in implementation would potentially may avert 167,106 DALYs	70
Abass et al 2015	Meningitis	Economic Evaluation of Fungal Meningitis Outbreak Response in New River Valley: Local Health Department Perspectiveomic Evaluation of Fungal Meningitis Outbreak Response	Incidence	S	Y	N	Not indicated	N	23 states in the United States of America	Less than a year - March 2012-- October 2013	Y	137.82 DALYs averted due to the fungal meningitis outbreak response compared to the donothing alternative	74
Dorratoltaj et al., 2018	Meningitis	Epidemiological Effectiveness and Cost of a Fungal Meningitis Outbreak Response in New River Valley, Virginia: Local Health Department and Clinical Perspectives	Incidence	S	y	N	Not indicated	y	23 states in the United States of America	Less than a year - March 2012-- October 2013	Y	153 DALYs averted among the patients	74					56.9536
Pecenka et al., 2021	Meningitis	Pneumococcal conjugate vaccination in The Gambia: health impact, cost effectiveness and budget implications	Incidence	S	Y	Y	Not indicated	Y	20 birth cohorts	20-year time horizon	Y	100 000 DALYs are expected to be averted with PCV. PCV could avert 9000 outpatient pneumonia visits, 88 000 hospitalisations and 3300 deaths due to pneumonia, meningitis and sepsis	76
Ramachandran et al., 2017	Meningitis	Cost-effectiveness of CRAG-LFA screening for cryptococcal meningitis among people living with HIV in Uganda	Prevalence	S	Y	Y	Not indicated	Y	61,400 HIV-infected, ART-naïve patients with a baseline CD4 < 100 cells/μL.	Lifelong time horizon	Y	1228 deaths averted at 100% implementation of national screening	76
Sinha et al., 2008	Meningitis	Cost-effectiveness of pneumococcal conjugate vaccination in Latin America and the Caribbean: a regional analysis	Incidence	S	Y	Y	Y	Y	1 100 vaccinated infants	Not indicated	Y	321 000 DALYs averted	78
Azman et al. 2014	Tuberculosis	How much is tuberculosis screening worth? Estimating the value of active case finding for tuberculosis in South Africa, China, and India	Incidence/prevalence	S	Y	Not indicated	Not indicated	Y (one-way sensitivity)	1 million pop	10-year	Y	a 2-year casefinding campaign in India that increased case detection by 25% (detected and started on treatment) might, over 10 years, avert 2,100 DALYs,	75
													73.9073

## Sheet: QHES Summary sheet
	16- Item QHES dimension	Highest possible score
1	Was the study objective presented in a clear, specific and measurable manner?	7
2	Were the perspective of the analysis (societal, third party, payer, etc.) and reasons for its selection stated?	4
3	Were variable estimates used in the analysis from the best available source (i.e. randomised control trial—best, expert opinion—worst)?	8
4	If estimates came from a subgroup analysis, were the groups prespecified at the beginning of the study?	1
5	Was uncertainty handled by (1) statistical analysis to address random events, (2) sensitivity analysis to cover a range of assumptions?	9
6	Was incremental analysis performed between alternatives for resources and costs?	6
7	Was the methodology for data extraction (including the value of health states and other benefits) stated?	5
8	Did the analytic horizon allow time for all relevant and important outcomes? Were benefits and costs that went beyond 1 year discounted (3% to 5%) and justification given for the discount rate?	7
9	Was the measurement of costs appropriate and the methodology for the estimation of quantities and unit costs clearly described?	8
10	Were the primary outcome measure(s) for the economic evaluation clearly stated and did they include the major short-term? Was justification given for the measures/scales used?	6
11	Were the health outcomes measures/scales valid and reliable? If previously tested valid and reliable measures were not available, was justification given for the measures/scales used?	7
12	Were the economic model (including structure), study methods and analysis, and the components of the numerator and denominator displayed in a clear, transparent manner?	8
13	Were the choice of economic model, main assumptions, and limitations of the study stated and justified?	7
14	Did the author(s) explicitly discuss direction and magnitude of potential biases?	6
15	Were the conclusions/recommendations of the study justified and based on the study results?	8
16	Was there a statement disclosing the source of funding for the study?	3
