# Supplementary material for: High impact health service interventions for attainment of UHC in Africa: A systematic review
Source: PLOS Glob Public Health. 2022 Sep 23;2(9):e0000945. doi: 10.1371/journal.pgph.0000945 (PMC10021619; doi:10.1371/journal.pgph.0000945)
Supplement: S2 File — (XLSX) [file pgph.0000945.s005.xlsx]

## Sheet: Reproductive & newborn
Age Cohort	Disease/Condition	Effective interventions	PH Function	Levels of Care
				Community/primary level	Primary hospitals	Secondary hospitals	Tertiary hospitals
Reproductive/newborn	Obstetric Haemorrhage	Regular age-appropiate ANC focused on maternal and foetal monitoring	Health Promotion (HP)	√	√	√	√
		Food fortification i-maternal nutrition	HP	√	√	√	√
		Risk assessment	HP	√	√	√	√
		Obstetric Hemorrhage Protocols	HP	√	√	√	√
		Emergency response to obstetric care across Health Systems	HP	√	√	√	√
		Obstetric care coordination across health systems.	HP	√	√	√	√
		Timely referral and improved responsiveness to patients	HP	√	√	√
		Skilled birth attendance	HP	√	√	√	√
		NASG training on the standard emergency obstetric care curriculum for medical, midwifery and nursing students	HP	√	√	√	√
		Use of the Non-Pneumatic Anti-Shock Garment (NASG) for shock management and Life-Threatening Obstetric Hemorrhage	DP	√	√	√	√
		Active management of third stage of labour	DP	√	√	√	√
		Early NASG application at the Primary Health Center (PHC)	DP	√	√	√	√
		Every Second Matters (ESM )- Uterine Balloon Tamponade	DP	√	√	√	√
		Active management of third stage of labour	TC	√	√	√	√
		Aspirin use with caution	DP	√	√	√	√
	Abortion	Provision of Long-acting reversible contraceptives (LARCs) and depot-medroxyprogesterone acetate [DMPA] methods	DP	√	√	√	√
		Counselling on family planning methods	HP	√	√	√	√
		Vaginal misoprostol	TC	√	√	√	√
	Hypertensive Disorders in Pregnancy	Community-based programmes on behvaiour change and timely health care seeking	HP	√
		Regular ANC focused on maternal/foetal monitoring, and close risk assessment	DP	√	√	√	√
		Optimal nutrition	DP	√
		Skilled birth attendance	DP	√
		Obstetric care coordination across health systems.	DP	√	√	√	√
		Timely obstetric referral to higher level of care and improved responsiveness to patients	DP	√	√
		Urine protein assessment	DP		√
		Routine blood pressure and weight monitoring	DP	√	√
		Pre-eclampsia and eclampsia clinical management algorithm	TC	√	√	√	√
		Blood tests for renal and hepatic function assessment	TC		√	√	√
		Parenteral infusion of third-line antihypertensive	TC			√	√
	Maternal Sepsis	Tetanus toxoid for pregnant women	HP	√	√	√	√
		Infection Prevention practices	HP	√	√	√	√
		inpatient care	TC	√	√	√	√
		Treatment with antibiotics	TC	√	√	√	√
		Hexavalent vaccination	DP	√	√	√	√
	Neonatal encephalopathy due to birth asphyxia and trauma	Care provider training on neonatal clinical care algorithm	HP	√	√	√	√
		Regular age-appropiate ANC focused on maternal and foetal monitoring	HP	√	√	√	√
		Partograph usage /fetal risk assessment	HP	√	√	√	√
		Neonatal resuscitation	DP	√	√	√
		Emergency intra-partum care	DP	√	√	√	√
		Care provider training on neonatal clinical care algorithm	DP	√	√	√	√
		Family education on Birth spacing	DP	√	√	√	√
		Skilled care at birth and on a continuum	DP	√	√	√	√
		Respiratory enhancers	TC	√	√	√	√
		Ventilation/Oxygen therapy	TC	√	√	√	√
		Low-dose, high-frequency training in basic emergency obstetric and newborn care	HP	√	√	√	√
	Neonatal preterm birth	Community -based education on timely and safe health care seeking practices	HP	√	√	√	√
		Generic newborn care training protocols and guidelines for health care providers on care for small and sick babies	HP	√	√	√	√
		Skilled care and Family collaboration	HP	√	√	√	√
		Thermal care/kangaroo care/skin to skin	DP	√	√	√	√
		Regular age-appropiate ANC focused on maternal and foetal monitoring, and close risk assessment	DP	√	√	√	√
		Monitor respiratory needs/ neonatal resuscitation	DP	√	√	√	√
		Infection prevention and control practices	DP	√	√	√	√
		Exclusive Breastfeeding/breastmilk feeding	HP	√	√	√	√
		Emergency supportive nebworn referral to higher level of care and improved responsiveness to patients	DP	√	√	√	√
		Antenatal Corticosteroids antenatally	TC	√	√	√	√
		Give antibiotics for preterm labour	TC	√	√	√	√
		Antibiotics for preterm pre-labour rupture of membrane (pPRoM)	DP	√	√	√	√
	Neonatal sepsis and other neonatal infections	Injectable antibiotics	TC	√	√	√	√
		Infection prevention practices	HP	√	√	√	√
		Maternal Hexavalent vaccination	DP	√	√	√	√
	LRTi	Breast feeding promotion	HP	√
		Pneumococcal vaccine	DP	√	√
		Haemophilus influenza type B vaccine	DP	√	√
		Use of cleaner liquid fuels	DP	√
		Use of solid fuel stoves	DP	√
		Treatment of nonsevere clinical pneumonia at the community level	TC	√
		Facility based case management	TC		√	√	√
		Zinc supplementation	TC	√	√
		Standard of care (hospitalization+ low-flow oxygen and antibiotics)	TC		√	√
		Bubble continuous positive airway pressure (bCPAP)	TC		√	√
	Syphilis	Onsite rapid syphilis screening during routine antenatal care	DP	√
		Onsite rapid syphilis screening and treatment with a single dose of benzathine penicillin into routine antenatal care	TC	√	√	√	√
	Congenital anomalies	Population-wide campaigns to promote supplement use and mandatory fortification of folate/folic acid for preventing neural tubal defect	HP	√	√	√	√
		Folate/folic acid provision for women planning a pregnancy for preventing neural tubal defect	DP	√	√	√	√
		Annual screening of new borns using pulse oximetery with clinical assessment for identification of critical congenital heart disease	DP		√
	Sickle cell disease (SCD)	HbS screening of newborns at birth	DP		√	√	√

## Sheet: Early childhood (0-5)
Age Cohort	Disease/Condition	Effective interventions	PH Function	Levels of Care
				Community/primary level	Primary hospitals	Secondary hospitals	Tertiary hospitals
Early childhood	Diarrheal diseases	Health facility based exclusive breastfeeding promotion	Health promotion (HP)		√
		Community based peer counselling for breast feeding promotion	HP	√
		Universal distribution of daily Micronutrient powders (MNPs)	HP	√
		Exclusive breastfeeding for the first six months of life	Disease prevention (DP)	√
		Improving childhood nutrition	DP	√
		Measles immunization	DP	√	√
		Rotavirus vaccination	DP	√	√
		Preventive zinc supplementation	DP	√	√
		Access to safe drinking-water	DP	√
		Use of improved sanitation	DP	√
		Hand washing with soap	DP	√
		Good personal and food hygiene	DP	√
		Cholera vaccines	DP	√
		Oral rehydration therapy (ORT) with oral rehydration salts (ORS) with zinc supplimenatation	Treatment & Curative (TC)	√
		Oral rehydration therapy (ORT) with oral rehydration salts (ORS) with zinc supplimenatation	TC	√
		Therapeutic Zinc supplementation	TC		√
		Antibiotics for shigellosis, cholera, cryptosporidiosis)	TC		√
		Vitamin A supplementation	TC	√
		Complimentary feeding	TC	√
	LRTi	Breast feeding promotion	HP	√
		Pneumococcal vaccine	DP	√	√
		Haemophilus influenza type B vaccine	DP	√	√
		Use of cleaner liquid fuels	DP	√
		Use of solid fuel stoves	DP	√
		Treatment of nonsevere clinical pneumonia at the community level	TC	√
		Facility based case management	TC		√	√	√
		Zinc supplementation	TC	√	√
		Standard of care (hospitalization+ low-flow oxygen and antibiotics)	TC		√	√
		Bubble continuous positive airway pressure (bCPAP)	TC		√	√
	Malaria	Mass media	HP	√
		Intermittent preventive treatment in infants (IPTi)	HP	√
		Seasonal malaria chemoprophylaxis (SMC)	DP		√
		RTS,S malaria vaccines	DP		√
		insecticide-treated nets (ITNs)	DP	√	√
		Indoor residual spraying (IRS)	DP	√
		Indoor residual spraying (IRS) plus insecticide treated bed nets (ITN)	DP	√
		Larviciding	DP	√
		Case management with artemisinin based combination therapy	TC	√
		Prereferral rectal artesunate for treatment of severe malaria	TC	√
		Parenteral artesunate for treating severe malaria	TC		√	√	√
	Meningitis	Quadrivalent conjugate vaccine against Neisseria meningitidis serogroups A, C, W and Y	HP	√
		Pneumococcal conjugate vaccination	DP	√	√
	Dietary iron deficiency	Price subsidies on fortified packaged infant cereals (F-PICs)	HP	√
		Routine prenatal supplementation of 60 mg iron and folate plus the usual timing (week 20) of daily food supplements	DP	√
		Daily iron suplate II supplementation +malaria chemoprophylaxis - Deltaprim	TC		√

## Sheet: Late childhood (6-11)
Age Cohort	Disease/Condition	Effective interventions	PH Function	Levels of Care
				Community/primary level	Primary hospitals	Secondary hospitals	Tertiary hospitals
Late childhood	Dietary iron deficiency	Price subsidies on fortified packaged infant cereals (F-PICs)	HP	√
		Routine prenatal supplementation of 60 mg iron and folate plus the usual timing (week 20) of daily food supplements	DP	√
		Daily iron suplate II supplementation +malaria chemoprophylaxis - Deltaprim	TC		√
	Diarrheal diseases	Access to safe drinking-water	DP	√
		Use of improved sanitation	DP	√
		Hand washing with soap	DP	√
		Good personal and food hygiene	DP	√
		Oral rehydration therapy (ORT) with oral rehydration salts (ORS)	TC	√
		Therapeutic Zinc supplementation	TC		√
		Antibiotics for shigellosis, cholera, cryptosporidiosis	TC		√
		Vitamin A supplementation	TC	√
	LRTi	Use of cleaner liquid fuels	DP	√
		Use of solid fuel stoves	DP	√
		Zinc supplementation	DP	√	√
		Community-based case management	Treatment/curative (TC)	√
		Standard of care (hospitalization+ low-flow oxygen and antibiotics)	TC		√	√
		Standard care plus (Bubble continuous positive airway) pressure (bCPAP)	TC
	PCT NTDs (lymphatic filariasis, onchocerciasis, schistosomiasis, soil transmitted helminths and trachoma)	Public health awarness	HP	√	√
		Preventive chemotherapy	DP	√	√
	IDM NTDs (Chagas’ disease, human African trypanosomiasis, leprosy and visceral leishmaniasis)	Diagnosis and management of cases	TC		√
	Meningitis	Nationwide catch-up campaign to replace serogroup A conjugate in EPI with novel polyvalent meningococcal conjugate (PMC) vaccine	HP	√
		Pneumococcal conjugate vaccination	DP	√	√

## Sheet: Adolescents(12-24 Years)
Age Cohort	Disease/Condition	Effective interventions	PH Function	Levels of Care
				Community/primary level	Primary hospitals	Secondary hospitals	Tertiary hospitals
Adolescents (10-24)	HIV	Peer-based education	HP	√
		School-based sexual education (50-95% coverage)	HP	√
		Mass media	HP	√
		HIV Testing (50-95% coverage)	DP	√	√
		Condom (50-95% coverage)	DP	√	√
		Peer counselling and Treatment of STI (50-95% coverage)	DP		√
		Latent TB infection diagnosis and treatment	DP		√	√
		Oral PrEP	DP		√
		Voluntary male medical circumcision	DP		√
		PMTCT	DP		√	√	√
		Lateral-flow urine lipoarabinomannan (LAM) for TB diagnosis in PLHIV	TC		√	√
		Highly active antiretroviral therapy with adherence and laboratory monitoring	TC		√	√	√
	Malaria	Mass media	HP	√
		insecticide-treated nets (ITNs)	DP	√
		Indoor residual spraying (IRS)	DP	√
		Indoor residual spraying (IRS) plus insecticide treated bed nets (ITN)	DP	√
		Larviciding	DP	√
		Case management with artemisinin based combination therapy	TC	√
		Parenteral artesunate for treating severe malaria	TC		√	√	√
	Tuberculosis	Casefinding campaign in the community to increase case detection	HP	√
		Active case finding (ACF) with Xpert MTB/RIF as a diagnostic tool	TC		√
		Diagnosis using Xpert MTB/RIF	TC		√	√
		Family & community based DOTS	TC	√
		DOTS for management of TB	TC		√	√
		DOTS-Plus treatment for multidrug resistant tuberculosis	TC		√
		DOTS plus using Bedaquiline based regimen	TC			√
	Road traffic Injuries	Increased taxation on alcohol	HP	√
		Increased minimum legal drinking age	HP	√
		Alcohol advertisement bans	HP	√
		Limited hours of alcohol sale	HP	√		√	√
		Mass media campaigns on road safety	HP	√
		Enforcement of traffic regulations	DP	√
		Installation of speed bumps at high risk intersections	DP	√
		Requirement and enforcement of helmets	DP	√
		Breath testing for alcohol	DP	√
		Increased access to surgery	TC		√	√	√
	Mental disorders	Taxation of sugar sweetened beverages to prevent obesity	HP	√
		Increased taxation on alcohol	HP	√
		Increased minimum legal drinking age	HP	√
		Alcohol advertisement bans	HP	√
		Limited hours of alcohol sale	HP	√
		School based psychological interventions to prevent onset of depression among students by universal or targeted approach	DP	√
		Community based pharmacologic and psychosocial treatment for depression	TC	√	√
		Roadside breath testing for alcohol use disorder	TC	√
		Increase access to newer antipsychotic medications and psychosocial treatment	TC		√	√	√
		Increase access to older mood stabiliser medications, newer antidepressant and psychosocial treatment for bipolar disorder	TC		√	√	√
		Integration of family intervention with antipsychotic medications for schizophrenia	TC		√	√
	Epilepsy	Public financing for epilepsy treatment	TC	√	√	√	√
		Long term phenobarbital for responsive epilepsy cases	TC		√	√
		Surgery for refractory epilepsy cases	TC				√
		Increase coverage of epilepsy treatment in primary care	TC		√

## Sheet: Adults(25-59 Years) 
Age Cohort	Disease/Condition	Effective interventions	PH Function	Levels of Care
				Community/primary level	Primary hospitals	Secondary hospitals	Tertiary hospitals
Adults (25-59)	HIV	Mass media	HP	√
		Information education and communication (IEC) programme	HP	√
		HIV Testing (50-95% coverage)	DP	√	√	√	√
		Condom (50-95% coverage)	DP	√	√	√	√
		Peer counselling and Treatment of STI (50-95% coverage)	DP		√	√	√
		Latent TB infection diagnosis and treatment	DP		√	√
		Oral PrEP	DP		√	√	√
		Voluntary male medical circumcision	DP	√	√
		PMTCT	DP		√	√	√
		Lateral-flow urine lipoarabinomannan (LAM) for TB diagnosis in PLHIV	TC		√	√
		Highly active antiretroviral therapy with adherence and laboratory monitoring	TC		√	√	√
		Injectable cabotegravir/rilpivirine in all people on ART	TC			√	√
	Tuberculosis	Casefinding campaign in the community to increase case detection	HP	√
		Active case finding (ACF) for TB in household contacts of index smear positive TB patients with Xpert MTB/RIF as a diagnostic tool	TC	√	√
		Diagnosis using Xpert MTB/RIF	TC		√	√
		Family based DOTS for management of TB	TC	√
		Community based DOTs for management of TB	TC	√
		Facility based DOTs for management of TB	TC		√
		DOTS-Plus treatment for multidrug resistant tuberculosis	TC		√
		DOTS plus using Bedaquiline based regimen	TC			√
	Cancer	Removal of exposure to smoking and second hand smoke	HP	√
		Higher consumption of grain-based foods, seafood, fruits and vegetables and lower consumption of meat, dairy, fats	HP	√
		Reduction of tax for fruits & vegetables and increasing tax on fats & sugars	HP	√
		Cancer awareness raising	HP	√
		Combined prevention of behavioral risk factors	HP	√
		HPV cytology screening	DP	√	√	√	√
		Biennieal mammography	DP		√	√	√
		HPV vaccination in pre-adolescent girls	DP	√	√	√	√
		Biennieal clinical breast exam	DP		√	√	√
		Genomic screening of individuals at risk	DP				√
		Colonoscopy screening every 5 years	DP			√	√
		Improved access to cancer treatment	TC			√	√
		Treatment of stage I-IV cancer	TC				√
		Basic palliative care	PC	√
		Extended palliative care	PC	√
	Malaria	Mass media	HP	√
		insecticide-treated nets (ITNs)	DP	√
		Indoor residual spraying (IRS)	DP	√
		Indoor residual spraying (IRS) plus insecticide treated bed nets (ITN)	DP	√
		Larviciding	DP	√
		Case management with artemisinin based combination therapy	TC	√
		Parenteral artesunate for treating severe malaria	TC		√	√	√
	CVD + DM	Population wide reduction in daily salt consumption	HP	√	√	√	√
		Financial incentives to consume a healthy diet	HP	√	√	√	√
		Reduction of sugar consumption	HP	√
		Mass media campaign on salt reduction	HP	√
		Tax reduction on fruit & vegetables and tax increase on fats & sugar	HP	√
		Taxation of junk food	HP	√
		Front of pack - Traffic Light Labeling of nutrition on processed foods	HP	√
		Legislation to limit trans fats in processed food	HP	√
		Food product reformulation with less sodium	HP	√
		Higher consumption of grain-based foods, seafood, fruits and vegetables and lower consumption of meat, dairy, fats	HP	√
		Tobacco price increase	HP	√
		Community based management of hypertension	DP	√
		Screening and treatment of CVD risk factors	DP	√	√	√
		Mobile technology enabled community based CVD risk assessment and mitigation	DP	√
		Integration of hypertension screening and treatment program into community services	DP	√
		Integration of hypertension and diabetes screening & treatment in HIV programs	DP		√	√
		Use of polypill for secondary CVD prevention in high risk candidates	DP	√	√	√
		Nicotine replacement	TC		√
		Availability of metformin for diabetes treatment	TC		√	√	√
		Home based self management rehabilitation	Rehabilitative	√
		Addition of person-centered care services to usual care in chronic heart failure or COPD for individualised health plan	R	√	√	√

## Sheet: Elderly (60+)
Age Cohort	Disease/Condition	Effective interventions	PH Function	Levels of Care
				Community/primary level	Primary hospitals	Secondary hospitals	Tertiary hospitals
Elderly (60+)	CVD + DM	Reduction of sugar consumption	HP	√
		Mass media campaign on salt reduction	HP	√
		Legislation to limit trans fats in processed food	HP	√
		Taxation of junk food	HP	√
		Front of pack - Traffic Light Labeling of nutrition on processed foods	HP	√
		Community based management of hypertension	DP	√
		Screening and treatment of CVD risk factors	DP	√	√	√
		Mobile technology enabled community based CVD risk assessment and mitigation	DP	√
		Availability of metformin for diabetes treatment	TC		√	√	√
		Home based self management rehabilitation	R	√
		Addition of person-centered care services to usual care in chronic heart failure or COPD for individualised health plan	R	√	√	√
		Person-centered home based palliative care	Palliative (P)	√
		Home based care for advanced heart failure by medical personnel	P	√	√
	Cancer	Removal of exposure to smoking and second hand smoke	HP	√	√	√	√
		Higher consumption of grain-based foods, seafood, fruits and vegetables and lower consumption of meat, dairy, fats	HP	√
		Reduction of tax for fruits & vegetables and increasing tax on fats & sugars	HP	√
		Cancer awareness raising	HP	√
		Combined prevention of behavioral risk factors	HP	√
		Genomic screening of individuals at risk	DP				√
		HPV cytology screening	DP	√	√	√	√
		Biennieal mammography	DP		√	√	√
		HPV vaccination in pre-adolescent girls	DP	√	√
		Biennieal clinical breast exam	DP		√	√	√
		Colonoscopy screening every 5 years	DP			√	√
		Improved access to cancer treatment	TC			√	√
		Treatment of stage I-IV cancer	TC				√
		Basic palliative care	PC	√
		Extended palliative care	PC	√
	LRTi	Use of cleaner liquid fuels	DP	√
		Use of solid fuel stoves	DP	√
		Zinc supplementation	DP	√	√
		Treatment of nonsevere clinical pneumonia at the community level	TC	√
		Facility based case management	TC		√	√	√
		Standard of care (hospitalization+ low-flow oxygen and antibiotics)	TC		√	√
	Tuberculosis	Casefinding campaign in the community to increase case detection	HP	√
		Diagnosis using Xpert MTB/RIF	TC		√	√
		Family based DOTS for management of TB	TC		√	√
		Community based DOTs for management of TB	TC	√
		Facility based DOTs for management of TB	TC	√
		DOTS plus using Bedaquiline based regimen	TC			√
	COPD	Removal of exposure to smoking and second hand smoke	HP	√	√	√	√
		Tobacco price increase	HP	√
		Attainment of air quality (PM2.5 concentration)	HP	√
		Natural gas use as indoor fuel	HP	√
		Replacement of indoor stoves with smokeless technology	DP	√
		Nicotine replacement	TC	√	√
		Improved access to Inhaled corticosteroids and long acting β agonists for asthma and COPD	TC		√	√	√
		Addition of person-centered care services to usual care in chronic heart failure or COPD for individualised health plan	R	√	√	√

## Sheet: KPHR
Age Cohort	Disease/Condition	Effective interventions	PH Function	Levels of Care
				Community/primary level	Primary hospitals	Secondary hospitals	Tertiary hospitals
KPHR	HIV	Mass media	HP	√
		Peer education	HP	√
		Peer-led outreach, education and condom distribution	HP	√
		Community mobilisation (CM) and empowerment interventions for FSWs	DP	√
		Needle exchange program for PWID	DP	√
		HIV Testing (50-95% coverage)	DP	√	√
		Condom (50-95% coverage)	DP	√	√
		Voluntary medical male circumcision (VMMC)	DP		√
		Peer counselling and Treatment of STI (50-95% coverage)	DP		√
		Oral PrEP	DP		√
		First and second line antiretroviral treatment with intensive monitoring	TC		√
